# Supplementary material for: Pan-genomic characterization and structural variant analysis reveal insights into spore development and species diversity in Ganoderma
Source: Microb Genom. 2024 Nov 20;10(11):001328. doi: 10.1099/mgen.0.001328 (PMC11897173; doi:10.1099/mgen.0.001328)
Supplement: Uncited Supplementary Material 3. [file mgen-10-01328-s003.xlsx]

## Sheet: Table S9
Table S9. Essential information on the fungal species used for this study.
Species	Number of scaffolds	Genome size /Mb	Gene number	Source	Assembly accession	Genome link
Trametes pubescens	1731	39.7	14438	10.3389/fmicb.2022.880946	GCA_001895945.1
Trametes versicolor	283	44.8	14302	10.1126/science.1221748	GCA_000271585.1
Trametes cinnabarina	776	33.7	10233	10.3389/fmicb.2022.880946	GCA_000765035.1
Trametes coccinea	222	32.8	12693	10.3389/fmicb.2022.880946	GCA_002092935.1
Dichomitus squalens	542	42.7	12287	10.1126/science.1221748	GCA_000275845.1
Ganoderma multipileum	13	45.5	12495	10.1111/1755-0998.13718		https://figshare.com/articles/dataset/10_Ganoderma_genomes/19733656
Ganoderma sichuanense	13	47	12166	10.1111/1755-0998.13718		https://figshare.com/articles/dataset/10_Ganoderma_genomes/19733656
S1 (Ganoderma lucidum)	49	49.9	14140	This study	GWHDTXQ00000000
S2 (Ganoderma lucidum)	20	48.5	13897	This study	GWHDTXR00000000
S3 (Ganoderma lucidum)	53	50.5	14350	This study	GWHDTXP00000000
S4 (Ganoderma lucidum)	41	53.1	14762	This study	GWHDTXO00000000
S6 (Ganoderma lucidum)	46	48.6	13952	This study	GWHDTXN00000000
Ganoderma weberianum	50	48.3	12812	10.1111/1755-0998.13718		https://figshare.com/articles/dataset/10_Ganoderma_genomes/19733656
Ganoderma resinaceum	12	40.2	11267	10.1111/1755-0998.13718		https://figshare.com/articles/dataset/10_Ganoderma_genomes/19733656
Ganoderma applanatum	23	48.6	12663	10.1111/1755-0998.13718		https://figshare.com/articles/dataset/10_Ganoderma_genomes/19733656
Ganoderma gibbosum	24	51.9	13887	10.1111/1755-0998.13718		https://figshare.com/articles/dataset/10_Ganoderma_genomes/19733656
Ganoderma australe	39	58.2	13532	10.1111/1755-0998.13718		https://figshare.com/articles/dataset/10_Ganoderma_genomes/19733656
Ganoderma sinense	52	54.5	14437	10.1111/1755-0998.13718		https://figshare.com/articles/dataset/10_Ganoderma_genomes/19733656
Ganoderma leucocontextum	37	47.4	12606	10.1111/1755-0998.13718		https://figshare.com/articles/dataset/10_Ganoderma_genomes/19733656
Ganoderma tsugae	13	43.3	12079	10.3389/fmicb.2021.724451	GCA_024305745.1
Coprinopsis cinerea	13	36.2	16862	10.1073/pnas.1003391107	GCA_000182895.1
Laccaria bicolor	665	64.9	18215	10.1126/science.1221748	GCA_000143565.1
Coniophora puteana	210	43	13758	10.1126/science.1221748	GCA_000271625.1
Serpula lacrymans	46	42.8	12925	10.1126/science.1221748	GCA_000218685.1
For pangenome anylasis

## Sheet: Table S10
Table S10. GO enrichment analysis of expansion gene family in S1.
GO	NS	Enrichment	Name	Ratio_in_study	Ratio_in_pop	P_uncorrected	Depth	Study_count	P_bonferroni	P_sidak	P_holm	P_fdr_bh	Study_items
.....GO:0071897	BP	e	DNA biosynthetic process	173/3930	379/12783	3.22094e-06	7	173	0.0197573	0.0192592	0.0183755	4.58405e-05	g10005.t1, g10017.t1, g10019.t1, g10020.t1, g10033.t1, g10091.t1, g10093.t1, g10110.t1, g10111.t1, g10186.t1, g10355.t1, g10356.t1, g10646.t1, g10647.t1, g10648.t1, g10649.t1, g10655.t1, g10664.t1, g10665.t1, g10667.t1, g10669.t1, g10676.t1, g10691.t1, g10692.t1, g10699.t1, g10700.t1, g10703.t1, g10713.t1, g10717.t1, g10737.t1, g11092.t1, g11158.t1, g11191.t1, g11277.t1, g11290.t1, g11410.t1, g11…
......GO:0006278	BP	e	RNA-dependent DNA biosynthetic process	169/3930	353/12783	3.45123e-06	8	169	0.0211699	0.0206362	0.0196479	4.77031e-05	g10005.t1, g10017.t1, g10019.t1, g10020.t1, g10033.t1, g10091.t1, g10093.t1, g10110.t1, g10111.t1, g10186.t1, g10355.t1, g10356.t1, g10646.t1, g10647.t1, g10648.t1, g10649.t1, g10655.t1, g10664.t1, g10665.t1, g10667.t1, g10669.t1, g10676.t1, g10691.t1, g10692.t1, g10699.t1, g10700.t1, g10703.t1, g10713.t1, g10717.t1, g10737.t1, g11092.t1, g11158.t1, g11191.t1, g11277.t1, g11290.t1, g11410.t1, g11…
....GO:0035837	BP	e	ergot alkaloid biosynthetic process	7/3930	7/12783	0.000258649	8	7	1	1	1	0.00196189	g10233.t1, g10240.t1, g10241.t1, g7641.t1, g7645.t1, g7660.t1, g8756.t1
......GO:0035835	BP	e	indole alkaloid biosynthetic process	7/3930	7/12783	0.000258649	6	7	1	1	1	0.00196189	g10233.t1, g10240.t1, g10241.t1, g7641.t1, g7645.t1, g7660.t1, g8756.t1
...GO:0035836	BP	e	ergot alkaloid metabolic process	7/3930	7/12783	0.000258649	7	7	1	1	1	0.00196189	g10233.t1, g10240.t1, g10241.t1, g7641.t1, g7645.t1, g7660.t1, g8756.t1
......GO:0046447	BP	e	terpenoid indole alkaloid metabolic process	7/3930	7/12783	0.000258649	6	7	1	1	1	0.00196189	g10233.t1, g10240.t1, g10241.t1, g7641.t1, g7645.t1, g7660.t1, g8756.t1
.....GO:0009821	BP	e	alkaloid biosynthetic process	7/3930	7/12783	0.000258649	5	7	1	1	1	0.00196189	g10233.t1, g10240.t1, g10241.t1, g7641.t1, g7645.t1, g7660.t1, g8756.t1
.....GO:0035834	BP	e	indole alkaloid metabolic process	7/3930	7/12783	0.000258649	5	7	1	1	1	0.00196189	g10233.t1, g10240.t1, g10241.t1, g7641.t1, g7645.t1, g7660.t1, g8756.t1
.......GO:0009709	BP	e	terpenoid indole alkaloid biosynthetic process	7/3930	7/12783	0.000258649	7	7	1	1	1	0.00196189	g10233.t1, g10240.t1, g10241.t1, g7641.t1, g7645.t1, g7660.t1, g8756.t1
....GO:0009820	BP	e	alkaloid metabolic process	7/3930	8/12783	0.00151324	4	7	1	1	1	0.00970945	g10233.t1, g10240.t1, g10241.t1, g7641.t1, g7645.t1, g7660.t1, g8756.t1
....GO:0036246	BP	e	phytochelatin 2 import into vacuole	8/3930	10/12783	0.00189275	10	8	1	1	1	0.0114049	g11710.t1, g11726.t1, g11860.t1, g11875.t1, g4484.t1, g773.t1, g774.t1, g786.t1
......GO:0071993	BP	e	phytochelatin transport	8/3930	10/12783	0.00189275	7	8	1	1	1	0.0114049	g11710.t1, g11726.t1, g11860.t1, g11875.t1, g4484.t1, g773.t1, g774.t1, g786.t1
....GO:0035443	BP	e	tripeptide transmembrane transport	8/3930	10/12783	0.00189275	9	8	1	1	1	0.0114049	g11710.t1, g11726.t1, g11860.t1, g11875.t1, g4484.t1, g773.t1, g774.t1, g786.t1
...GO:0071994	BP	e	phytochelatin transmembrane transport	8/3930	10/12783	0.00189275	8	8	1	1	1	0.0114049	g11710.t1, g11726.t1, g11860.t1, g11875.t1, g4484.t1, g773.t1, g774.t1, g786.t1
....GO:0071996	BP	e	glutathione transmembrane import into vacuole	8/3930	10/12783	0.00189275	11	8	1	1	1	0.0114049	g11710.t1, g11726.t1, g11860.t1, g11875.t1, g4484.t1, g773.t1, g774.t1, g786.t1
.....GO:0034775	BP	e	glutathione transmembrane transport	8/3930	10/12783	0.00189275	10	8	1	1	1	0.0114049	g11710.t1, g11726.t1, g11860.t1, g11875.t1, g4484.t1, g773.t1, g774.t1, g786.t1
....GO:0071995	BP	e	phytochelatin import into vacuole	8/3930	10/12783	0.00189275	9	8	1	1	1	0.0114049	g11710.t1, g11726.t1, g11860.t1, g11875.t1, g4484.t1, g773.t1, g774.t1, g786.t1
....GO:0060245	BP	e	detection of cell density	5/3930	5/12783	0.00274178	4	5	1	1	1	0.0160245	g11297.t1, g11307.t1, g11397.t1, g12773.t1, g659.t1
...GO:0009372	BP	e	quorum sensing	5/3930	5/12783	0.00274178	5	5	1	1	1	0.0160245	g11297.t1, g11307.t1, g11397.t1, g12773.t1, g659.t1
......GO:0043156	BP	e	chromatin remodeling in response to cation stress	5/3930	5/12783	0.00274178	8	5	1	1	1	0.0160245	g11297.t1, g11307.t1, g11397.t1, g12773.t1, g659.t1
...GO:0009595	BP	e	detection of biotic stimulus	5/3930	5/12783	0.00274178	3	5	1	1	1	0.0160245	g11297.t1, g11307.t1, g11397.t1, g12773.t1, g659.t1
......GO:0071473	BP	e	cellular response to cation stress	5/3930	5/12783	0.00274178	7	5	1	1	1	0.0160245	g11297.t1, g11307.t1, g11397.t1, g12773.t1, g659.t1
......GO:0045827	BP	e	negative regulation of isoprenoid metabolic process	5/3930	5/12783	0.00274178	7	5	1	1	1	0.0160245	g11297.t1, g11307.t1, g11397.t1, g12773.t1, g659.t1
.....GO:0043157	BP	e	response to cation stress	5/3930	5/12783	0.00274178	5	5	1	1	1	0.0160245	g11297.t1, g11307.t1, g11397.t1, g12773.t1, g659.t1
.....GO:0034635	BP	e	glutathione transport	8/3930	12/12783	0.0111075	9	8	1	1	1	0.0557102	g11710.t1, g11726.t1, g11860.t1, g11875.t1, g4484.t1, g773.t1, g774.t1, g786.t1
.......GO:0042939	BP	e	tripeptide transport	8/3930	12/12783	0.0111075	8	8	1	1	1	0.0557102	g11710.t1, g11726.t1, g11860.t1, g11875.t1, g4484.t1, g773.t1, g774.t1, g786.t1
...GO:0035672	BP	e	oligopeptide transmembrane transport	8/3930	12/12783	0.0111075	8	8	1	1	1	0.0557102	g11710.t1, g11726.t1, g11860.t1, g11875.t1, g4484.t1, g773.t1, g774.t1, g786.t1
.......GO:0001198	BP	e	negative regulation of mating-type specific transcription from RNA polymerase II promoter	5/3930	6/12783	0.0122398	12	5	1	1	1	0.0606323	g11297.t1, g11307.t1, g11397.t1, g12773.t1, g659.t1
..GO:0007267	BP	e	cell-cell signaling	5/3930	6/12783	0.0122398	3	5	1	1	1	0.0606323	g11297.t1, g11307.t1, g11397.t1, g12773.t1, g659.t1
.....GO:0007532	BP	e	regulation of mating-type specific transcription, DNA-templated	5/3930	6/12783	0.0122398	10	5	1	1	1	0.0606323	g11297.t1, g11307.t1, g11397.t1, g12773.t1, g659.t1
......GO:0001196	BP	e	regulation of mating-type specific transcription from RNA polymerase II promoter	5/3930	6/12783	0.0122398	11	5	1	1	1	0.0606323	g11297.t1, g11307.t1, g11397.t1, g12773.t1, g659.t1
......GO:0045894	BP	e	negative regulation of mating-type specific transcription, DNA-templated	5/3930	6/12783	0.0122398	11	5	1	1	1	0.0606323	g11297.t1, g11307.t1, g11397.t1, g12773.t1, g659.t1
...GO:0019730	BP	e	antimicrobial humoral response	3/3930	3/12783	0.0290435	5	3	1	1	1	0.124322	g3967.t1, g4311.t1, g6408.t1
...GO:0006959	BP	e	humoral immune response	3/3930	3/12783	0.0290435	3	3	1	1	1	0.124322	g3967.t1, g4311.t1, g6408.t1
.....GO:0019747	BP	e	regulation of isoprenoid metabolic process	5/3930	7/12783	0.0319805	6	5	1	1	1	0.132996	g11297.t1, g11307.t1, g11397.t1, g12773.t1, g659.t1
.....GO:2000877	BP	e	negative regulation of oligopeptide transport	5/3930	7/12783	0.0319805	7	5	1	1	1	0.132996	g11297.t1, g11307.t1, g11397.t1, g12773.t1, g659.t1
...GO:0098609	BP	e	cell-cell adhesion	5/3930	7/12783	0.0319805	3	5	1	1	1	0.132996	g11297.t1, g11307.t1, g11397.t1, g12773.t1, g659.t1
......GO:2000879	BP	e	negative regulation of dipeptide transport	5/3930	7/12783	0.0319805	8	5	1	1	1	0.132996	g11297.t1, g11307.t1, g11397.t1, g12773.t1, g659.t1
.....GO:0042125	BP	e	protein galactosylation	4/3930	5/12783	0.0336549	8	4	1	1	1	0.139204	g1627.t1, g1628.t1, g1632.t1, g1633.t1
.......GO:0045493	BP	e	xylan catabolic process	4/3930	5/12783	0.0336549	9	4	1	1	1	0.139204	g3322.t1, g3329.t1, g7967.t1, g9907.t1
.......GO:0045491	BP	e	xylan metabolic process	4/3930	5/12783	0.0336549	8	4	1	1	1	0.139204	g3322.t1, g3329.t1, g7967.t1, g9907.t1
....GO:0036249	BP	e	cadmium ion import into vacuole	4/3930	5/12783	0.0336549	8	4	1	1	1	0.139204	g11710.t1, g11726.t1, g11860.t1, g11875.t1
.....GO:0044409	BP	e	entry into host	8/3930	14/12783	0.0420657	5	8	1	1	1	0.164038	g11297.t1, g11307.t1, g11397.t1, g12773.t1, g3967.t1, g4311.t1, g6408.t1, g659.t1
....GO:0052126	BP	e	movement in host environment	8/3930	14/12783	0.0420657	4	8	1	1	1	0.164038	g11297.t1, g11307.t1, g11397.t1, g12773.t1, g3967.t1, g4311.t1, g6408.t1, g659.t1
...GO:0000746	BP	p	conjugation	1/3930	59/12783	5.20983e-07	3	1	0.00319571	0.00311515	0.00319519	4.26402e-05	g7756.t1
.....GO:0044089	BP	p	positive regulation of cellular component biogenesis	1/3930	59/12783	5.20983e-07	5	1	0.00319571	0.00311515	0.00319519	4.26402e-05	g8983.t1
..GO:0140253	BP	p	cell-cell fusion	1/3930	59/12783	5.20983e-07	2	1	0.00319571	0.00311515	0.00319519	4.26402e-05	g7756.t1
....GO:0044272	BP	p	sulfur compound biosynthetic process	1/3930	59/12783	5.20983e-07	4	1	0.00319571	0.00311515	0.00319519	4.26402e-05	g3357.t1
.....GO:0010647	BP	p	positive regulation of cell communication	1/3930	59/12783	5.20983e-07	5	1	0.00319571	0.00311515	0.00319519	4.26402e-05	g11603.t1
...GO:0000747	BP	p	conjugation with cellular fusion	1/3930	57/12783	6.93091e-07	4	1	0.00425142	0.00414424	0.00424518	4.26402e-05	g7756.t1
...GO:0006914	BP	p	autophagy	3/3930	82/12783	7.72438e-07	4	3	0.00473813	0.00461869	0.00472655	4.26402e-05	g2861.t1, g3278.t1, g3733.t1
.......GO:0031401	BP	p	positive regulation of protein modification process	1/3930	82/12783	7.72438e-07	8	1	0.00473813	0.00461869	0.00472655	4.26402e-05	g234.t1
....GO:0010256	BP	p	endomembrane system organization	2/3930	64/12783	7.94421e-07	4	2	0.00487298	0.00475013	0.0048555	4.26402e-05	g2813.t1, g8206.t1
...GO:0016197	BP	p	endosomal transport	3/3930	64/12783	7.94421e-07	5	3	0.00487298	0.00475013	0.0048555	4.26402e-05	g3278.t1, g3733.t1, g778.t1
...GO:0071555	BP	p	cell wall organization	3/3930	64/12783	7.94421e-07	5	3	0.00487298	0.00475013	0.0048555	4.26402e-05	g5742.t1, g983.t1, g985.t1
.........GO:0000460	BP	p	maturation of 5.8S rRNA	2/3930	71/12783	8.41905e-07	10	2	0.00516425	0.00503406	0.0051432	4.26402e-05	g3041.t1, g3042.t1
....GO:0051445	BP	p	regulation of meiotic cell cycle	2/3930	71/12783	8.41905e-07	5	2	0.00516425	0.00503406	0.0051432	4.26402e-05	g2295.t1, g7756.t1
.....GO:0010648	BP	p	negative regulation of cell communication	2/3930	71/12783	8.41905e-07	5	2	0.00516425	0.00503406	0.0051432	4.26402e-05	g3138.t1, g4285.t1
........GO:0016567	BP	p	protein ubiquitination	4/3930	75/12783	8.48131e-07	9	4	0.00520243	0.00507128	0.00517869	4.26402e-05	g2419.t1, g3967.t1, g4311.t1, g6408.t1
......GO:1903311	BP	p	regulation of mRNA metabolic process	3/3930	75/12783	8.48131e-07	7	3	0.00520243	0.00507128	0.00517869	4.26402e-05	g11367.t1, g11378.t1, g11390.t1
........GO:0008033	BP	p	tRNA processing	1/3930	75/12783	8.48131e-07	9	1	0.00520243	0.00507128	0.00517869	4.26402e-05	g6485.t1
......GO:0006402	BP	p	mRNA catabolic process	3/3930	75/12783	8.48131e-07	8	3	0.00520243	0.00507128	0.00517869	4.26402e-05	g5742.t1, g983.t1, g985.t1
....GO:0048585	BP	p	negative regulation of response to stimulus	6/3930	87/12783	9.21373e-07	4	6	0.0056517	0.00550923	0.00561946	4.26402e-05	g2295.t1, g3138.t1, g3967.t1, g4285.t1, g4311.t1, g6408.t1
....GO:0046486	BP	p	glycerolipid metabolic process	3/3930	87/12783	9.21373e-07	5	3	0.0056517	0.00550923	0.00561946	4.26402e-05	g11064.t1, g2939.t1, g7975.t1
.........GO:0045292	BP	p	mRNA cis splicing, via spliceosome	5/3930	87/12783	9.21373e-07	12	5	0.0056517	0.00550923	0.00561946	4.26402e-05	g4064.t1, g4527.t1, g4742.t1, g5088.t1, g6983.t1
..GO:0007568	BP	p	aging	1/3930	49/12783	9.59675e-07	2	1	0.00588665	0.00573825	0.00585018	4.26402e-05	g3357.t1
.......GO:0032784	BP	p	regulation of DNA-templated transcription, elongation	1/3930	49/12783	9.59675e-07	10	1	0.00588665	0.00573825	0.00585018	4.26402e-05	g1122.t1
.......GO:0017148	BP	p	negative regulation of translation	1/3930	49/12783	9.59675e-07	8	1	0.00588665	0.00573825	0.00585018	4.26402e-05	g234.t1
.....GO:0046474	BP	p	glycerophospholipid biosynthetic process	2/3930	58/12783	9.87384e-07	7	2	0.00605661	0.00590393	0.00601317	4.26402e-05	g11064.t1, g2939.t1
....GO:0031137	BP	p	regulation of conjugation with cellular fusion	2/3930	80/12783	1.05843e-06	5	2	0.00649239	0.00632872	0.00644265	4.26402e-05	g2813.t1, g7756.t1
......GO:0072665	BP	p	protein localization to vacuole	3/3930	80/12783	1.05843e-06	6	3	0.00649239	0.00632872	0.00644265	4.26402e-05	g3278.t1, g3733.t1, g8152.t1
.....GO:0140053	BP	p	mitochondrial gene expression	2/3930	80/12783	1.05843e-06	5	2	0.00649239	0.00632872	0.00644265	4.26402e-05	g11175.t1, g1184.t1
....GO:0046999	BP	p	regulation of conjugation	2/3930	80/12783	1.05843e-06	4	2	0.00649239	0.00632872	0.00644265	4.26402e-05	g2813.t1, g7756.t1
....GO:0000819	BP	p	sister chromatid segregation	7/3930	92/12783	1.06012e-06	6	7	0.00650276	0.00633882	0.00644869	4.26402e-05	g10161.t1, g11060.t1, g11388.t1, g4137.t1, g4140.t1, g5746.t1, g8892.t1
.....GO:0042273	BP	p	ribosomal large subunit biogenesis	4/3930	92/12783	1.06012e-06	5	4	0.00650276	0.00633882	0.00644869	4.26402e-05	g11184.t1, g3041.t1, g3042.t1, g5015.t1
....GO:0048584	BP	p	positive regulation of response to stimulus	5/3930	92/12783	1.06012e-06	4	5	0.00650276	0.00633882	0.00644869	4.26402e-05	g11603.t1, g3967.t1, g4311.t1, g6408.t1, g9973.t1
.....GO:0006650	BP	p	glycerophospholipid metabolic process	2/3930	76/12783	1.08326e-06	6	2	0.0066447	0.00647719	0.00658079	4.26402e-05	g11064.t1, g2939.t1
....GO:2000243	BP	p	positive regulation of reproductive process	2/3930	76/12783	1.08326e-06	4	2	0.0066447	0.00647719	0.00658079	4.26402e-05	g2813.t1, g7756.t1
......GO:0032543	BP	p	mitochondrial translation	2/3930	69/12783	1.10563e-06	8	2	0.00678195	0.00661098	0.0067134	4.26402e-05	g11175.t1, g1184.t1
.....GO:1905818	BP	p	regulation of chromosome separation	3/3930	69/12783	1.10563e-06	6	3	0.00678195	0.00661098	0.0067134	4.26402e-05	g11005.t1, g11791.t1, g12767.t1
......GO:1902099	BP	p	regulation of metaphase/anaphase transition of cell cycle	3/3930	69/12783	1.10563e-06	8	3	0.00678195	0.00661098	0.0067134	4.26402e-05	g11005.t1, g11791.t1, g12767.t1
.......GO:1901991	BP	p	negative regulation of mitotic cell cycle phase transition	4/3930	69/12783	1.10563e-06	8	4	0.00678195	0.00661098	0.0067134	4.26402e-05	g10200.t1, g10249.t1, g10307.t1, g234.t1
.....GO:1903827	BP	p	regulation of cellular protein localization	3/3930	69/12783	1.10563e-06	5	3	0.00678195	0.00661098	0.0067134	4.26402e-05	g11388.t1, g11603.t1, g778.t1
....GO:0023057	BP	p	negative regulation of signaling	2/3930	69/12783	1.10563e-06	4	2	0.00678195	0.00661098	0.0067134	4.26402e-05	g3138.t1, g4285.t1
....GO:0097435	BP	p	supramolecular fiber organization	2/3930	65/12783	1.15166e-06	4	2	0.00706429	0.0068862	0.00698597	4.26402e-05	g10296.t1, g5746.t1
.......GO:0090502	BP	p	RNA phosphodiester bond hydrolysis, endonucleolytic	3/3930	73/12783	1.22037e-06	8	3	0.00748576	0.00729705	0.00740156	4.26402e-05	g5742.t1, g983.t1, g985.t1
....GO:1902969	BP	p	mitotic DNA replication	1/3930	52/12783	1.22692e-06	10	1	0.00752594	0.00733621	0.00744005	4.26402e-05	g1131.t1
......GO:0034249	BP	p	negative regulation of cellular amide metabolic process	1/3930	52/12783	1.22692e-06	6	1	0.00752594	0.00733621	0.00744005	4.26402e-05	g234.t1
....GO:0051049	BP	p	regulation of transport	10/3930	111/12783	1.24216e-06	4	10	0.00761942	0.00742733	0.00752874	4.26402e-05	g11297.t1, g11307.t1, g11397.t1, g11603.t1, g11899.t1, g12773.t1, g363.t1, g441.t1, g659.t1, g778.t1
......GO:0090068	BP	p	positive regulation of cell cycle process	7/3930	111/12783	1.24216e-06	6	7	0.00761942	0.00742733	0.00752874	4.26402e-05	g10962.t1, g11005.t1, g11388.t1, g11791.t1, g12767.t1, g382.t1, g8892.t1
.......GO:0042325	BP	p	regulation of phosphorylation	6/3930	111/12783	1.24216e-06	7	6	0.00761942	0.00742733	0.00752874	4.26402e-05	g11367.t1, g11378.t1, g11390.t1, g234.t1, g3278.t1, g3733.t1
....GO:0015980	BP	p	energy derivation by oxidation of organic compounds	5/3930	85/12783	1.25973e-06	4	5	0.00772718	0.00753238	0.00763144	4.26402e-05	g11176.t1, g3357.t1, g6114.t1, g7183.t1, g9555.t1
......GO:0006302	BP	p	double-strand break repair	3/3930	85/12783	1.25973e-06	8	3	0.00772718	0.00753238	0.00763144	4.26402e-05	g10161.t1, g10200.t1, g1131.t1
.....GO:1901607	BP	p	alpha-amino acid biosynthetic process	1/3930	85/12783	1.25973e-06	8	1	0.00772718	0.00753238	0.00763144	4.26402e-05	g11176.t1
......GO:0033047	BP	p	regulation of mitotic sister chromatid segregation	5/3930	85/12783	1.25973e-06	8	5	0.00772718	0.00753238	0.00763144	4.26402e-05	g11005.t1, g11388.t1, g11791.t1, g12767.t1, g8892.t1
......GO:0009165	BP	p	nucleotide biosynthetic process	6/3930	85/12783	1.25973e-06	8	6	0.00772718	0.00753238	0.00763144	4.26402e-05	g11286.t1, g11312.t1, g3357.t1, g5308.t1, g5378.t1, g5544.t1
...GO:0030437	BP	p	ascospore formation	1/3930	56/12783	1.26315e-06	6	1	0.00774817	0.00755284	0.00764585	4.26402e-05	g2419.t1
......GO:0006400	BP	p	tRNA modification	1/3930	56/12783	1.26315e-06	10	1	0.00774817	0.00755284	0.00764585	4.26402e-05	g6485.t1
...GO:0051668	BP	p	localization within membrane	10/3930	116/12783	1.28131e-06	3	10	0.00785957	0.00766143	0.00775322	4.26402e-05	g11899.t1, g2813.t1, g3278.t1, g3733.t1, g3967.t1, g4311.t1, g6408.t1, g7183.t1, g9287.t1, g9555.t1
..GO:0031503	BP	p	protein-containing complex localization	1/3930	116/12783	1.28131e-06	2	1	0.00785957	0.00766143	0.00775322	4.26402e-05	g5745.t1
.....GO:0071824	BP	p	protein-DNA complex subunit organization	8/3930	116/12783	1.28131e-06	5	8	0.00785957	0.00766143	0.00775322	4.26402e-05	g11297.t1, g11307.t1, g11397.t1, g12773.t1, g1743.t1, g4137.t1, g4140.t1, g659.t1
.....GO:0009896	BP	p	positive regulation of catabolic process	4/3930	116/12783	1.28131e-06	5	4	0.00785957	0.00766143	0.00775322	4.26402e-05	g11005.t1, g11791.t1, g12767.t1, g8983.t1
......GO:0031331	BP	p	positive regulation of cellular catabolic process	4/3930	116/12783	1.28131e-06	6	4	0.00785957	0.00766143	0.00775322	4.26402e-05	g11005.t1, g11791.t1, g12767.t1, g8983.t1
.....GO:0006401	BP	p	RNA catabolic process	6/3930	102/12783	1.29062e-06	7	6	0.00791668	0.0077171	0.00780311	4.26402e-05	g1131.t1, g3278.t1, g3733.t1, g5742.t1, g983.t1, g985.t1
..GO:0019953	BP	p	sexual reproduction	2/3930	126/12783	1.31283e-06	3	2	0.00805288	0.00784987	0.00793604	4.26402e-05	g2419.t1, g7756.t1
.....GO:0015931	BP	p	nucleobase-containing compound transport	5/3930	126/12783	1.31283e-06	5	5	0.00805288	0.00784987	0.00793604	4.26402e-05	g3967.t1, g4311.t1, g5745.t1, g6408.t1, g8206.t1
......GO:0010948	BP	p	negative regulation of cell cycle process	5/3930	126/12783	1.31283e-06	6	5	0.00805288	0.00784987	0.00793604	4.26402e-05	g10200.t1, g10249.t1, g10307.t1, g11388.t1, g234.t1
..GO:0044703	BP	p	multi-organism reproductive process	2/3930	126/12783	1.31283e-06	2	2	0.00805288	0.00784987	0.00793604	4.26402e-05	g2419.t1, g7756.t1
......GO:0031507	BP	p	heterochromatin assembly	4/3930	81/12783	1.32518e-06	7	4	0.00812863	0.00792371	0.00800539	4.26402e-05	g3685.t1, g4357.t1, g4424.t1, g5500.t1
...GO:0071166	BP	p	ribonucleoprotein complex localization	1/3930	89/12783	1.32883e-06	3	1	0.00815107	0.00794558	0.00802616	4.26402e-05	g5745.t1
...GO:0071852	BP	p	fungal-type cell wall organization or biogenesis	4/3930	89/12783	1.32883e-06	3	4	0.00815107	0.00794558	0.00802616	4.26402e-05	g3552.t1, g5742.t1, g983.t1, g985.t1
...GO:0071426	BP	p	ribonucleoprotein complex export from nucleus	1/3930	89/12783	1.32883e-06	8	1	0.00815107	0.00794558	0.00802616	4.26402e-05	g5745.t1
.....GO:0051028	BP	p	mRNA transport	1/3930	47/12783	1.3469e-06	8	1	0.00826186	0.00805358	0.00813121	4.26402e-05	g5745.t1
.....GO:0009967	BP	p	positive regulation of signal transduction	1/3930	47/12783	1.3469e-06	6	1	0.00826186	0.00805358	0.00813121	4.26402e-05	g11603.t1
....GO:0071427	BP	p	mRNA-containing ribonucleoprotein complex export from nucleus	1/3930	47/12783	1.3469e-06	9	1	0.00826186	0.00805358	0.00813121	4.26402e-05	g5745.t1
....GO:0023056	BP	p	positive regulation of signaling	1/3930	47/12783	1.3469e-06	4	1	0.00826186	0.00805358	0.00813121	4.26402e-05	g11603.t1
...GO:0045324	BP	p	late endosome to vacuole transport	1/3930	47/12783	1.3469e-06	5	1	0.00826186	0.00805358	0.00813121	4.26402e-05	g2861.t1
......GO:0006406	BP	p	mRNA export from nucleus	1/3930	47/12783	1.3469e-06	9	1	0.00826186	0.00805358	0.00813121	4.26402e-05	g5745.t1
...GO:0098813	BP	p	nuclear chromosome segregation	8/3930	107/12783	1.37795e-06	3	8	0.00845233	0.00823925	0.00830626	4.26402e-05	g10161.t1, g11060.t1, g11388.t1, g2295.t1, g4137.t1, g4140.t1, g5746.t1, g8892.t1
......GO:0006417	BP	p	regulation of translation	2/3930	107/12783	1.37795e-06	7	2	0.00845233	0.00823925	0.00830626	4.26402e-05	g234.t1, g4237.t1
......GO:0010639	BP	p	negative regulation of organelle organization	3/3930	107/12783	1.37795e-06	6	3	0.00845233	0.00823925	0.00830626	4.26402e-05	g1131.t1, g11388.t1, g3358.t1
.......GO:0000956	BP	p	nuclear-transcribed mRNA catabolic process	3/3930	74/12783	1.43361e-06	9	3	0.00879378	0.00857209	0.00863321	4.26402e-05	g5742.t1, g983.t1, g985.t1
....GO:0008654	BP	p	phospholipid biosynthetic process	2/3930	74/12783	1.43361e-06	6	2	0.00879378	0.00857209	0.00863321	4.26402e-05	g11064.t1, g2939.t1
....GO:0007127	BP	p	meiosis I	4/3930	74/12783	1.43361e-06	8	4	0.00879378	0.00857209	0.00863321	4.26402e-05	g2295.t1, g4137.t1, g4140.t1, g5746.t1
...GO:1901698	BP	p	response to nitrogen compound	5/3930	74/12783	1.43361e-06	3	5	0.00879378	0.00857209	0.00863321	4.26402e-05	g11899.t1, g2033.t1, g234.t1, g6670.t1, g8983.t1
.....GO:0033045	BP	p	regulation of sister chromatid segregation	5/3930	90/12783	1.44365e-06	7	5	0.00885536	0.00863212	0.00868789	4.26402e-05	g11005.t1, g11388.t1, g11791.t1, g12767.t1, g8892.t1
.....GO:0006611	BP	p	protein export from nucleus	1/3930	90/12783	1.44365e-06	8	1	0.00885536	0.00863212	0.00868789	4.26402e-05	g5745.t1
...GO:0044282	BP	p	small molecule catabolic process	8/3930	90/12783	1.44365e-06	3	8	0.00885536	0.00863212	0.00868789	4.26402e-05	g11176.t1, g1627.t1, g1628.t1, g1632.t1, g1633.t1, g3357.t1, g5544.t1, g7975.t1
.....GO:0006405	BP	p	RNA export from nucleus	1/3930	90/12783	1.44365e-06	8	1	0.00885536	0.00863212	0.00868789	4.26402e-05	g5745.t1
....GO:0008652	BP	p	cellular amino acid biosynthetic process	1/3930	90/12783	1.44365e-06	7	1	0.00885536	0.00863212	0.00868789	4.26402e-05	g11176.t1
......GO:0051493	BP	p	regulation of cytoskeleton organization	4/3930	90/12783	1.44365e-06	6	4	0.00885536	0.00863212	0.00868789	4.26402e-05	g10962.t1, g3552.t1, g382.t1, g8892.t1
...GO:0006979	BP	p	response to oxidative stress	7/3930	112/12783	1.44574e-06	3	7	0.00886816	0.00864459	0.00869178	4.26402e-05	g11367.t1, g11378.t1, g11390.t1, g1557.t1, g234.t1, g315.t1, g4223.t1
.....GO:0006333	BP	p	chromatin assembly or disassembly	9/3930	112/12783	1.44574e-06	5	9	0.00886816	0.00864459	0.00869178	4.26402e-05	g11297.t1, g11307.t1, g11397.t1, g12773.t1, g3685.t1, g4357.t1, g4424.t1, g5500.t1, g659.t1
....GO:0016236	BP	p	macroautophagy	2/3930	63/12783	1.44704e-06	5	2	0.00887612	0.00865235	0.00869668	4.26402e-05	g3278.t1, g3733.t1
.......GO:2001251	BP	p	negative regulation of chromosome organization	3/3930	63/12783	1.44704e-06	7	3	0.00887612	0.00865235	0.00869668	4.26402e-05	g1131.t1, g11388.t1, g3358.t1
....GO:0031505	BP	p	fungal-type cell wall organization	3/3930	63/12783	1.44704e-06	6	3	0.00887612	0.00865235	0.00869668	4.26402e-05	g5742.t1, g983.t1, g985.t1
........GO:0042327	BP	p	positive regulation of phosphorylation	1/3930	63/12783	1.44704e-06	8	1	0.00887612	0.00865235	0.00869668	4.26402e-05	g234.t1
.....GO:0051347	BP	p	positive regulation of transferase activity	1/3930	50/12783	1.46157e-06	5	1	0.00896525	0.00873924	0.00877671	4.26402e-05	g234.t1
.....GO:0051129	BP	p	negative regulation of cellular component organization	3/3930	117/12783	1.49445e-06	5	3	0.00916696	0.00893586	0.00897268	4.26402e-05	g1131.t1, g11388.t1, g3358.t1
.....GO:0006820	BP	p	anion transport	9/3930	117/12783	1.49445e-06	5	9	0.00916696	0.00893586	0.00897268	4.26402e-05	g11710.t1, g11726.t1, g11860.t1, g11875.t1, g4484.t1, g773.t1, g774.t1, g786.t1, g8206.t1
...GO:0006342	BP	p	chromatin silencing	10/3930	117/12783	1.49445e-06	11	10	0.00916696	0.00893586	0.00897268	4.26402e-05	g11256.t1, g11297.t1, g11307.t1, g11397.t1, g12773.t1, g3685.t1, g4357.t1, g4424.t1, g5500.t1, g659.t1
....GO:0031667	BP	p	response to nutrient levels	16/3930	154/12783	1.5123e-06	4	16	0.00927647	0.00904261	0.00907533	4.26402e-05	g11035.t1, g11038.t1, g1122.t1, g11297.t1, g11307.t1, g11367.t1, g11378.t1, g11390.t1, g11397.t1, g12773.t1, g234.t1, g237.t1, g4285.t1, g6457.t1, g6458.t1, g659.t1
...GO:0048468	BP	p	cell development	1/3930	78/12783	1.51648e-06	3	1	0.00930211	0.00906761	0.00909891	4.26402e-05	g2419.t1
..GO:0019954	BP	p	asexual reproduction	1/3930	53/12783	1.52403e-06	2	1	0.00934839	0.00911272	0.00914265	4.26402e-05	g363.t1
......GO:0010965	BP	p	regulation of mitotic sister chromatid separation	3/3930	67/12783	1.52526e-06	7	3	0.00935595	0.00912009	0.00914546	4.26402e-05	g11005.t1, g11791.t1, g12767.t1
.....GO:0032956	BP	p	regulation of actin cytoskeleton organization	3/3930	67/12783	1.52526e-06	7	3	0.00935595	0.00912009	0.00914546	4.26402e-05	g10962.t1, g3552.t1, g382.t1
...GO:0034293	BP	p	sexual sporulation	1/3930	67/12783	1.52526e-06	3	1	0.00935595	0.00912009	0.00914546	4.26402e-05	g2419.t1
....GO:0032970	BP	p	regulation of actin filament-based process	3/3930	67/12783	1.52526e-06	4	3	0.00935595	0.00912009	0.00914546	4.26402e-05	g10962.t1, g3552.t1, g382.t1
......GO:0065004	BP	p	protein-DNA complex assembly	2/3930	67/12783	1.52526e-06	7	2	0.00935595	0.00912009	0.00914546	4.26402e-05	g4137.t1, g4140.t1
.......GO:0030071	BP	p	regulation of mitotic metaphase/anaphase transition	3/3930	67/12783	1.52526e-06	9	3	0.00935595	0.00912009	0.00914546	4.26402e-05	g11005.t1, g11791.t1, g12767.t1
...GO:0043935	BP	p	sexual sporulation resulting in formation of a cellular spore	1/3930	67/12783	1.52526e-06	5	1	0.00935595	0.00912009	0.00914546	4.26402e-05	g2419.t1
.....GO:0009968	BP	p	negative regulation of signal transduction	2/3930	67/12783	1.52526e-06	6	2	0.00935595	0.00912009	0.00914546	4.26402e-05	g3138.t1, g4285.t1
...GO:0000226	BP	p	microtubule cytoskeleton organization	1/3930	67/12783	1.52526e-06	6	1	0.00935595	0.00912009	0.00914546	4.26402e-05	g5746.t1
....GO:0051604	BP	p	protein maturation	1/3930	70/12783	1.53147e-06	5	1	0.00939404	0.00915721	0.00916891	4.26402e-05	g839.t1
......GO:0045859	BP	p	regulation of protein kinase activity	4/3930	70/12783	1.53147e-06	9	4	0.00939404	0.00915721	0.00916891	4.26402e-05	g11367.t1, g11378.t1, g11390.t1, g234.t1
..........GO:0000466	BP	p	maturation of 5.8S rRNA from tricistronic rRNA transcript (SSU-rRNA, 5.8S rRNA, LSU-rRNA)	2/3930	70/12783	1.53147e-06	11	2	0.00939404	0.00915721	0.00916891	4.26402e-05	g3041.t1, g3042.t1
.....GO:1901293	BP	p	nucleoside phosphate biosynthetic process	6/3930	86/12783	1.55622e-06	7	6	0.00954588	0.00930523	0.00931245	4.26402e-05	g11286.t1, g11312.t1, g3357.t1, g5308.t1, g5378.t1, g5544.t1
..GO:0061919	BP	p	process utilizing autophagic mechanism	3/3930	86/12783	1.55622e-06	2	3	0.00954588	0.00930523	0.00931245	4.26402e-05	g2861.t1, g3278.t1, g3733.t1
..GO:0022413	BP	p	reproductive process in single-celled organism	2/3930	86/12783	1.55622e-06	2	2	0.00954588	0.00930523	0.00931245	4.26402e-05	g2419.t1, g7756.t1
....GO:0060341	BP	p	regulation of cellular localization	4/3930	86/12783	1.55622e-06	4	4	0.00954588	0.00930523	0.00931245	4.26402e-05	g11388.t1, g11603.t1, g363.t1, g778.t1
..GO:0030029	BP	p	actin filament-based process	3/3930	86/12783	1.55622e-06	2	3	0.00954588	0.00930523	0.00931245	4.26402e-05	g10296.t1, g3552.t1, g6790.t1
....GO:0033260	BP	p	nuclear DNA replication	1/3930	60/12783	1.57416e-06	9	1	0.00965593	0.0094125	0.00941193	4.26402e-05	g1131.t1
....GO:0045017	BP	p	glycerolipid biosynthetic process	2/3930	60/12783	1.57416e-06	6	2	0.00965593	0.0094125	0.00941193	4.26402e-05	g11064.t1, g2939.t1
.....GO:0031139	BP	p	positive regulation of conjugation with cellular fusion	2/3930	60/12783	1.57416e-06	6	2	0.00965593	0.0094125	0.00941193	4.26402e-05	g2813.t1, g7756.t1
.....GO:0031136	BP	p	positive regulation of conjugation	2/3930	60/12783	1.57416e-06	5	2	0.00965593	0.0094125	0.00941193	4.26402e-05	g2813.t1, g7756.t1
.....GO:0048285	BP	p	organelle fission	8/3930	149/12783	1.57899e-06	5	8	0.00968554	0.00944137	0.00943448	4.26402e-05	g10161.t1, g11060.t1, g11388.t1, g2295.t1, g4137.t1, g4140.t1, g5746.t1, g8892.t1
......GO:1901990	BP	p	regulation of mitotic cell cycle phase transition	11/3930	149/12783	1.57899e-06	7	11	0.00968554	0.00944137	0.00943448	4.26402e-05	g10200.t1, g10249.t1, g10307.t1, g11005.t1, g11367.t1, g11378.t1, g11390.t1, g11791.t1, g12767.t1, g234.t1, g8892.t1
......GO:0032787	BP	p	monocarboxylic acid metabolic process	6/3930	99/12783	1.59096e-06	6	6	0.00975897	0.00951295	0.00950283	4.26402e-05	g11176.t1, g11965.t1, g3357.t1, g5544.t1, g6277.t1, g7975.t1
......GO:0006261	BP	p	DNA-dependent DNA replication	2/3930	99/12783	1.59096e-06	7	2	0.00975897	0.00951295	0.00950283	4.26402e-05	g10200.t1, g1131.t1
......GO:0071103	BP	p	DNA conformation change	9/3930	99/12783	1.59096e-06	6	9	0.00975897	0.00951295	0.00950283	4.26402e-05	g10161.t1, g11297.t1, g11307.t1, g1131.t1, g11397.t1, g12773.t1, g1743.t1, g5500.t1, g659.t1
......GO:0050657	BP	p	nucleic acid transport	4/3930	99/12783	1.59096e-06	6	4	0.00975897	0.00951295	0.00950283	4.26402e-05	g3967.t1, g4311.t1, g5745.t1, g6408.t1
......GO:0051248	BP	p	negative regulation of protein metabolic process	9/3930	99/12783	1.59096e-06	6	9	0.00975897	0.00951295	0.00950283	4.26402e-05	g10249.t1, g10307.t1, g11367.t1, g11378.t1, g11390.t1, g2295.t1, g234.t1, g8206.t1, g8892.t1
.....GO:0051052	BP	p	regulation of DNA metabolic process	9/3930	95/12783	1.60448e-06	6	9	0.00984191	0.0095938	0.00957556	4.26402e-05	g10200.t1, g10408.t1, g11060.t1, g1122.t1, g11256.t1, g1131.t1, g2295.t1, g2518.t1, g8206.t1
....GO:0051983	BP	p	regulation of chromosome segregation	5/3930	95/12783	1.60448e-06	4	5	0.00984191	0.0095938	0.00957556	4.26402e-05	g11005.t1, g11388.t1, g11791.t1, g12767.t1, g8892.t1
......GO:0045930	BP	p	negative regulation of mitotic cell cycle	4/3930	95/12783	1.60448e-06	6	4	0.00984191	0.0095938	0.00957556	4.26402e-05	g10200.t1, g10249.t1, g10307.t1, g234.t1
...GO:0000910	BP	p	cytokinesis	7/3930	95/12783	1.60448e-06	3	7	0.00984191	0.0095938	0.00957556	4.26402e-05	g10296.t1, g10962.t1, g3552.t1, g363.t1, g382.t1, g6457.t1, g6458.t1
....GO:0140014	BP	p	mitotic nuclear division	7/3930	95/12783	1.60448e-06	7	7	0.00984191	0.0095938	0.00957556	4.26402e-05	g10161.t1, g11060.t1, g11388.t1, g4137.t1, g4140.t1, g5746.t1, g8892.t1
...GO:2000241	BP	p	regulation of reproductive process	3/3930	139/12783	1.69542e-06	3	3	0.0103997	0.0101375	0.0101098	4.26402e-05	g2295.t1, g2813.t1, g7756.t1
...GO:0005975	BP	p	carbohydrate metabolic process	17/3930	139/12783	1.69542e-06	3	17	0.0103997	0.0101375	0.0101098	4.26402e-05	g1627.t1, g1628.t1, g1632.t1, g1633.t1, g1723.t1, g1724.t1, g2894.t1, g3322.t1, g3329.t1, g3356.t1, g5544.t1, g5742.t1, g6103.t1, g7967.t1, g983.t1, g985.t1, g9907.t1
.....GO:0016569	BP	p	covalent chromatin modification	9/3930	100/12783	1.73892e-06	5	9	0.0106666	0.0103977	0.0103605	4.26402e-05	g11256.t1, g12372.t1, g12378.t1, g1743.t1, g3357.t1, g3685.t1, g4357.t1, g5500.t1, g8206.t1
.....GO:0006310	BP	p	DNA recombination	3/3930	100/12783	1.73892e-06	7	3	0.0106666	0.0103977	0.0103605	4.26402e-05	g10161.t1, g1131.t1, g2295.t1
.....GO:0015711	BP	p	organic anion transport	9/3930	100/12783	1.73892e-06	6	9	0.0106666	0.0103977	0.0103605	4.26402e-05	g11710.t1, g11726.t1, g11860.t1, g11875.t1, g4484.t1, g773.t1, g774.t1, g786.t1, g8206.t1
......GO:0016570	BP	p	histone modification	9/3930	100/12783	1.73892e-06	7	9	0.0106666	0.0103977	0.0103605	4.26402e-05	g11256.t1, g12372.t1, g12378.t1, g1743.t1, g3357.t1, g3685.t1, g4357.t1, g5500.t1, g8206.t1
...GO:0042493	BP	p	response to drug	9/3930	134/12783	1.74115e-06	3	9	0.0106802	0.0104109	0.0103668	4.26402e-05	g11297.t1, g11307.t1, g11397.t1, g11899.t1, g12773.t1, g234.t1, g4588.t1, g659.t1, g8206.t1
..GO:0009653	BP	p	anatomical structure morphogenesis	5/3930	109/12783	1.74442e-06	2	5	0.0107003	0.0104305	0.0103845	4.26402e-05	g11372.t1, g2419.t1, g6180.t1, g9348.t1, g9349.t1
......GO:0051168	BP	p	nuclear export	1/3930	91/12783	1.76753e-06	7	1	0.010842	0.0105687	0.0105186	4.26402e-05	g5745.t1
......GO:0045931	BP	p	positive regulation of mitotic cell cycle	7/3930	91/12783	1.76753e-06	6	7	0.010842	0.0105687	0.0105186	4.26402e-05	g10962.t1, g11005.t1, g11388.t1, g11791.t1, g12767.t1, g382.t1, g8892.t1
..GO:0043934	BP	p	sporulation	4/3930	91/12783	1.76753e-06	2	4	0.010842	0.0105687	0.0105186	4.26402e-05	g2419.t1, g6180.t1, g9348.t1, g9349.t1
....GO:0072657	BP	p	protein localization to membrane	7/3930	91/12783	1.76753e-06	5	7	0.010842	0.0105687	0.0105186	4.26402e-05	g11899.t1, g2813.t1, g3967.t1, g4311.t1, g6408.t1, g7183.t1, g9555.t1
......GO:0006366	BP	p	transcription by RNA polymerase II	4/3930	129/12783	1.77544e-06	10	4	0.0108906	0.010616	0.0105586	4.26402e-05	g11035.t1, g11038.t1, g1122.t1, g11256.t1
..GO:0007059	BP	p	chromosome segregation	8/3930	114/12783	1.78298e-06	2	8	0.0109368	0.0106611	0.0106016	4.26402e-05	g10161.t1, g11060.t1, g11388.t1, g2295.t1, g4137.t1, g4140.t1, g5746.t1, g8892.t1
...GO:0140013	BP	p	meiotic nuclear division	5/3930	83/12783	1.79329e-06	7	5	0.011	0.0107227	0.0106611	4.26402e-05	g2295.t1, g4137.t1, g4140.t1, g5746.t1, g8892.t1
...GO:0061982	BP	p	meiosis I cell cycle process	4/3930	83/12783	1.79329e-06	4	4	0.011	0.0107227	0.0106611	4.26402e-05	g2295.t1, g4137.t1, g4140.t1, g5746.t1
....GO:0022603	BP	p	regulation of anatomical structure morphogenesis	5/3930	83/12783	1.79329e-06	4	5	0.011	0.0107227	0.0106611	4.26402e-05	g10296.t1, g10962.t1, g3552.t1, g382.t1, g5746.t1
....GO:0032880	BP	p	regulation of protein localization	4/3930	83/12783	1.79329e-06	4	4	0.011	0.0107227	0.0106611	4.26402e-05	g11388.t1, g11603.t1, g11899.t1, g778.t1
.....GO:0070828	BP	p	heterochromatin organization	4/3930	83/12783	1.79329e-06	5	4	0.011	0.0107227	0.0106611	4.26402e-05	g3685.t1, g4357.t1, g4424.t1, g5500.t1
..GO:0032259	BP	p	methylation	5/3930	83/12783	1.79329e-06	2	5	0.011	0.0107227	0.0106611	4.26402e-05	g12372.t1, g12378.t1, g5015.t1, g5500.t1, g9973.t1
........GO:0000375	BP	p	RNA splicing, via transesterification reactions	12/3930	124/12783	1.7957e-06	9	12	0.0110149	0.0107372	0.0106647	4.26402e-05	g10326.t1, g1122.t1, g11372.t1, g12071.t1, g12072.t1, g4064.t1, g4527.t1, g4742.t1, g5088.t1, g6983.t1, g8449.t1, g9973.t1
...GO:0055082	BP	p	cellular chemical homeostasis	8/3930	124/12783	1.7957e-06	5	8	0.0110149	0.0107372	0.0106647	4.26402e-05	g10271.t1, g11327.t1, g11359.t1, g11376.t1, g11379.t1, g11391.t1, g1501.t1, g1508.t1
......GO:0010608	BP	p	posttranscriptional regulation of gene expression	2/3930	124/12783	1.7957e-06	6	2	0.0110149	0.0107372	0.0106647	4.26402e-05	g234.t1, g4237.t1
........GO:0000398	BP	p	mRNA splicing, via spliceosome	12/3930	119/12783	1.79916e-06	11	12	0.0110361	0.0107578	0.0106798	4.26402e-05	g10326.t1, g1122.t1, g11372.t1, g12071.t1, g12072.t1, g4064.t1, g4527.t1, g4742.t1, g5088.t1, g6983.t1, g8449.t1, g9973.t1
....GO:0051169	BP	p	nuclear transport	4/3930	119/12783	1.79916e-06	5	4	0.0110361	0.0107578	0.0106798	4.26402e-05	g3967.t1, g4311.t1, g5745.t1, g6408.t1
...GO:0006091	BP	p	generation of precursor metabolites and energy	6/3930	119/12783	1.79916e-06	3	6	0.0110361	0.0107578	0.0106798	4.26402e-05	g11176.t1, g3357.t1, g5544.t1, g6114.t1, g7183.t1, g9555.t1
.....GO:0034401	BP	p	chromatin organization involved in regulation of transcription	10/3930	119/12783	1.79916e-06	5	10	0.0110361	0.0107578	0.0106798	4.26402e-05	g11256.t1, g11297.t1, g11307.t1, g11397.t1, g12773.t1, g3685.t1, g4357.t1, g4424.t1, g5500.t1, g659.t1
.....GO:0006913	BP	p	nucleocytoplasmic transport	4/3930	119/12783	1.79916e-06	6	4	0.0110361	0.0107578	0.0106798	4.26402e-05	g3967.t1, g4311.t1, g5745.t1, g6408.t1
.....GO:0006605	BP	p	protein targeting	15/3930	162/12783	1.80365e-06	7	15	0.0110636	0.0107847	0.0106974	4.26402e-05	g11899.t1, g2813.t1, g3278.t1, g365.t1, g3733.t1, g3967.t1, g4311.t1, g6408.t1, g7183.t1, g8122.t1, g8123.t1, g8152.t1, g8245.t1, g8246.t1, g9555.t1
.....GO:0051130	BP	p	positive regulation of cellular component organization	13/3930	162/12783	1.80365e-06	5	13	0.0110636	0.0107847	0.0106974	4.26402e-05	g10296.t1, g10962.t1, g11005.t1, g1131.t1, g11388.t1, g11603.t1, g11791.t1, g12767.t1, g3358.t1, g382.t1, g441.t1, g8892.t1, g8983.t1
..GO:0009628	BP	p	response to abiotic stimulus	16/3930	162/12783	1.80365e-06	2	16	0.0110636	0.0107847	0.0106974	4.26402e-05	g11297.t1, g11307.t1, g11397.t1, g12773.t1, g234.t1, g237.t1, g2813.t1, g3967.t1, g4311.t1, g6408.t1, g659.t1, g8075.t1, g8076.t1, g8077.t1, g8078.t1, g9973.t1
...GO:0007569	BP	p	cell aging	1/3930	48/12783	1.81974e-06	3	1	0.0111623	0.0108809	0.0107874	4.26402e-05	g3357.t1
......GO:0007088	BP	p	regulation of mitotic nuclear division	5/3930	105/12783	1.84565e-06	7	5	0.0113212	0.0110358	0.0109392	4.26402e-05	g11005.t1, g11388.t1, g11791.t1, g12767.t1, g8892.t1
......GO:0055080	BP	p	cation homeostasis	8/3930	105/12783	1.84565e-06	6	8	0.0113212	0.0110358	0.0109392	4.26402e-05	g10271.t1, g11327.t1, g11359.t1, g11376.t1, g11379.t1, g11391.t1, g1501.t1, g1508.t1
.....GO:0031497	BP	p	chromatin assembly	9/3930	105/12783	1.84565e-06	6	9	0.0113212	0.0110358	0.0109392	4.26402e-05	g11297.t1, g11307.t1, g11397.t1, g12773.t1, g3685.t1, g4357.t1, g4424.t1, g5500.t1, g659.t1
......GO:0090501	BP	p	RNA phosphodiester bond hydrolysis	3/3930	105/12783	1.84565e-06	7	3	0.0113212	0.0110358	0.0109392	4.26402e-05	g5742.t1, g983.t1, g985.t1
....GO:0006811	BP	p	ion transport	16/3930	206/12783	1.87162e-06	4	16	0.0114805	0.0111911	0.0110856	4.26402e-05	g11327.t1, g11359.t1, g11376.t1, g11379.t1, g11391.t1, g11710.t1, g11726.t1, g11860.t1, g11875.t1, g1501.t1, g1508.t1, g4484.t1, g773.t1, g774.t1, g786.t1, g8206.t1
......GO:0000725	BP	p	recombinational repair	2/3930	57/12783	1.8993e-06	8	2	0.0116503	0.0113566	0.0112476	4.26402e-05	g10161.t1, g1131.t1
........GO:0001934	BP	p	positive regulation of protein phosphorylation	1/3930	61/12783	1.89951e-06	9	1	0.0116516	0.0113579	0.011247	4.26402e-05	g234.t1
....GO:0006892	BP	p	post-Golgi vesicle-mediated transport	3/3930	61/12783	1.89951e-06	6	3	0.0116516	0.0113579	0.011247	4.26402e-05	g778.t1, g8152.t1, g9287.t1
...GO:0032506	BP	p	cytokinetic process	3/3930	61/12783	1.89951e-06	3	3	0.0116516	0.0113579	0.011247	4.26402e-05	g10962.t1, g3552.t1, g382.t1
...GO:0044786	BP	p	cell cycle DNA replication	1/3930	61/12783	1.89951e-06	8	1	0.0116516	0.0113579	0.011247	4.26402e-05	g1131.t1
....GO:0007093	BP	p	mitotic cell cycle checkpoint signaling	2/3930	61/12783	1.89951e-06	9	2	0.0116516	0.0113579	0.011247	4.26402e-05	g10200.t1, g234.t1
...GO:0009991	BP	p	response to extracellular stimulus	16/3930	157/12783	1.91083e-06	3	16	0.011721	0.0114255	0.0113045	4.26402e-05	g11035.t1, g11038.t1, g1122.t1, g11297.t1, g11307.t1, g11367.t1, g11378.t1, g11390.t1, g11397.t1, g12773.t1, g234.t1, g237.t1, g4285.t1, g6457.t1, g6458.t1, g659.t1
..GO:0032505	BP	p	reproduction of a single-celled organism	3/3930	110/12783	1.92486e-06	2	3	0.0118071	0.0115094	0.0113855	4.26402e-05	g2419.t1, g363.t1, g7756.t1
....GO:0044270	BP	p	cellular nitrogen compound catabolic process	7/3930	140/12783	1.9318e-06	4	7	0.0118497	0.0115509	0.0114247	4.26402e-05	g1131.t1, g3278.t1, g3733.t1, g5544.t1, g5742.t1, g983.t1, g985.t1
...GO:0048193	BP	p	Golgi vesicle transport	9/3930	140/12783	1.9318e-06	5	9	0.0118497	0.0115509	0.0114247	4.26402e-05	g10271.t1, g10296.t1, g2813.t1, g3278.t1, g3733.t1, g5055.t1, g778.t1, g8152.t1, g9287.t1
....GO:0046700	BP	p	heterocycle catabolic process	7/3930	140/12783	1.9318e-06	4	7	0.0118497	0.0115509	0.0114247	4.26402e-05	g1131.t1, g3278.t1, g3733.t1, g5544.t1, g5742.t1, g983.t1, g985.t1
....GO:0006753	BP	p	nucleoside phosphate metabolic process	9/3930	140/12783	1.9318e-06	6	9	0.0118497	0.0115509	0.0114247	4.26402e-05	g11176.t1, g11286.t1, g11312.t1, g3357.t1, g5308.t1, g5378.t1, g5544.t1, g7183.t1, g9555.t1
.....GO:0090305	BP	p	nucleic acid phosphodiester bond hydrolysis	5/3930	151/12783	1.93676e-06	6	5	0.0118801	0.0115806	0.0114463	4.26402e-05	g1131.t1, g5742.t1, g983.t1, g9840.t1, g985.t1
....GO:0006644	BP	p	phospholipid metabolic process	2/3930	96/12783	1.95292e-06	5	2	0.0119792	0.0116772	0.0115398	4.26402e-05	g11064.t1, g2939.t1
....GO:0006888	BP	p	endoplasmic reticulum to Golgi vesicle-mediated transport	4/3930	68/12783	1.9544e-06	6	4	0.0119883	0.0116861	0.0115466	4.26402e-05	g10296.t1, g3278.t1, g3733.t1, g5055.t1
.....GO:0070925	BP	p	organelle assembly	7/3930	135/12783	1.97366e-06	5	7	0.0121064	0.0118012	0.0116584	4.26402e-05	g3041.t1, g3042.t1, g3278.t1, g3733.t1, g4137.t1, g4140.t1, g8237.t1
...GO:0030154	BP	p	cell differentiation	9/3930	135/12783	1.97366e-06	3	9	0.0121064	0.0118012	0.0116584	4.26402e-05	g11297.t1, g11307.t1, g11397.t1, g12773.t1, g2419.t1, g6180.t1, g659.t1, g9348.t1, g9349.t1
.......GO:0008380	BP	p	RNA splicing	12/3930	135/12783	1.97366e-06	8	12	0.0121064	0.0118012	0.0116584	4.26402e-05	g10326.t1, g1122.t1, g11372.t1, g12071.t1, g12072.t1, g4064.t1, g4527.t1, g4742.t1, g5088.t1, g6983.t1, g8449.t1, g9973.t1
....GO:0048878	BP	p	chemical homeostasis	9/3930	135/12783	1.97366e-06	4	9	0.0121064	0.0118012	0.0116584	4.26402e-05	g10271.t1, g11327.t1, g11359.t1, g11376.t1, g11379.t1, g11391.t1, g1501.t1, g1508.t1, g2861.t1
......GO:0051783	BP	p	regulation of nuclear division	6/3930	135/12783	1.97366e-06	6	6	0.0121064	0.0118012	0.0116584	4.26402e-05	g11005.t1, g11388.t1, g11791.t1, g12767.t1, g2295.t1, g8892.t1
..GO:0003006	BP	p	developmental process involved in reproduction	7/3930	115/12783	1.97786e-06	2	7	0.0121322	0.0118263	0.0116733	4.26402e-05	g11297.t1, g11307.t1, g11397.t1, g12773.t1, g2419.t1, g659.t1, g9287.t1
.....GO:0034248	BP	p	regulation of cellular amide metabolic process	2/3930	115/12783	1.97786e-06	5	2	0.0121322	0.0118263	0.0116733	4.26402e-05	g234.t1, g4237.t1
.......GO:0045937	BP	p	positive regulation of phosphate metabolic process	2/3930	72/12783	1.98379e-06	7	2	0.0121686	0.0118618	0.0117044	4.26402e-05	g10296.t1, g234.t1
.......GO:1901989	BP	p	positive regulation of cell cycle phase transition	4/3930	72/12783	1.98379e-06	7	4	0.0121686	0.0118618	0.0117044	4.26402e-05	g11005.t1, g11791.t1, g12767.t1, g8892.t1
....GO:0000075	BP	p	cell cycle checkpoint signaling	2/3930	72/12783	1.98379e-06	8	2	0.0121686	0.0118618	0.0117044	4.26402e-05	g10200.t1, g234.t1
...GO:0006623	BP	p	protein targeting to vacuole	3/3930	72/12783	1.98379e-06	8	3	0.0121686	0.0118618	0.0117044	4.26402e-05	g3278.t1, g3733.t1, g8152.t1
......GO:0010562	BP	p	positive regulation of phosphorus metabolic process	2/3930	72/12783	1.98379e-06	6	2	0.0121686	0.0118618	0.0117044	4.26402e-05	g10296.t1, g234.t1
.........GO:0000377	BP	p	RNA splicing, via transesterification reactions with bulged adenosine as nucleophile	12/3930	120/12783	2.00668e-06	10	12	0.012309	0.0119986	0.0118294	4.26402e-05	g10326.t1, g1122.t1, g11372.t1, g12071.t1, g12072.t1, g4064.t1, g4527.t1, g4742.t1, g5088.t1, g6983.t1, g8449.t1, g9973.t1
......GO:0010638	BP	p	positive regulation of organelle organization	10/3930	125/12783	2.01379e-06	6	10	0.0123526	0.0120412	0.0118693	4.26402e-05	g10962.t1, g11005.t1, g1131.t1, g11388.t1, g11603.t1, g11791.t1, g12767.t1, g3358.t1, g382.t1, g8892.t1
......GO:0043161	BP	p	proteasome-mediated ubiquitin-dependent protein catabolic process	9/3930	125/12783	2.01379e-06	9	9	0.0123526	0.0120412	0.0118693	4.26402e-05	g11005.t1, g11791.t1, g12767.t1, g3967.t1, g4311.t1, g6408.t1, g6670.t1, g8982.t1, g8983.t1
.....GO:0016310	BP	p	phosphorylation	12/3930	214/12783	2.01502e-06	5	12	0.0123602	0.0120486	0.0118725	4.26402e-05	g11367.t1, g11378.t1, g11390.t1, g3138.t1, g5308.t1, g5378.t1, g5544.t1, g5742.t1, g7183.t1, g9555.t1, g983.t1, g985.t1
.....GO:0051174	BP	p	regulation of phosphorus metabolic process	10/3930	152/12783	2.01729e-06	5	10	0.0123741	0.0120621	0.0118839	4.26402e-05	g10249.t1, g10296.t1, g10307.t1, g11367.t1, g11378.t1, g11390.t1, g234.t1, g3278.t1, g3733.t1, g8892.t1
....GO:0009894	BP	p	regulation of catabolic process	6/3930	152/12783	2.01729e-06	4	6	0.0123741	0.0120621	0.0118839	4.26402e-05	g11005.t1, g11791.t1, g12767.t1, g4285.t1, g8206.t1, g8983.t1
....GO:1901137	BP	p	carbohydrate derivative biosynthetic process	12/3930	152/12783	2.01729e-06	4	12	0.0123741	0.0120621	0.0118839	4.26402e-05	g10271.t1, g11286.t1, g11312.t1, g1627.t1, g1628.t1, g1632.t1, g1633.t1, g3357.t1, g5308.t1, g5378.t1, g5544.t1, g9932.t1
......GO:0019220	BP	p	regulation of phosphate metabolic process	10/3930	152/12783	2.01729e-06	6	10	0.0123741	0.0120621	0.0118839	4.26402e-05	g10249.t1, g10296.t1, g10307.t1, g11367.t1, g11378.t1, g11390.t1, g234.t1, g3278.t1, g3733.t1, g8892.t1
.....GO:0032774	BP	p	RNA biosynthetic process	5/3930	169/12783	2.01933e-06	7	5	0.0123865	0.0120743	0.0118878	4.26402e-05	g11035.t1, g11038.t1, g1122.t1, g11256.t1, g3358.t1
......GO:0051247	BP	p	positive regulation of protein metabolic process	5/3930	163/12783	2.03821e-06	6	5	0.0125024	0.0121872	0.0119969	4.26402e-05	g11005.t1, g11791.t1, g12767.t1, g234.t1, g8983.t1
...GO:0051640	BP	p	organelle localization	8/3930	163/12783	2.03821e-06	3	8	0.0125024	0.0121872	0.0119969	4.26402e-05	g10161.t1, g10200.t1, g2295.t1, g3278.t1, g3733.t1, g4137.t1, g4140.t1, g5746.t1
......GO:0032270	BP	p	positive regulation of cellular protein metabolic process	5/3930	163/12783	2.03821e-06	7	5	0.0125024	0.0121872	0.0119969	4.26402e-05	g11005.t1, g11791.t1, g12767.t1, g234.t1, g8983.t1
.......GO:1901988	BP	p	negative regulation of cell cycle phase transition	4/3930	88/12783	2.03958e-06	7	4	0.0125108	0.0121954	0.0119989	4.26402e-05	g10200.t1, g10249.t1, g10307.t1, g234.t1
..GO:0048646	BP	p	anatomical structure formation involved in morphogenesis	6/3930	88/12783	2.03958e-06	2	6	0.0125108	0.0121954	0.0119989	4.26402e-05	g11372.t1, g2419.t1, g6180.t1, g9287.t1, g9348.t1, g9349.t1
.........GO:0030490	BP	p	maturation of SSU-rRNA	1/3930	88/12783	2.03958e-06	10	1	0.0125108	0.0121954	0.0119989	4.26402e-05	g8237.t1
....GO:0051302	BP	p	regulation of cell division	6/3930	88/12783	2.03958e-06	4	6	0.0125108	0.0121954	0.0119989	4.26402e-05	g10962.t1, g11005.t1, g11791.t1, g12767.t1, g3552.t1, g382.t1
.......GO:1902679	BP	p	negative regulation of RNA biosynthetic process	15/3930	201/12783	2.05334e-06	8	15	0.0125952	0.0122777	0.0120716	4.26402e-05	g1122.t1, g11256.t1, g11297.t1, g11307.t1, g11367.t1, g11378.t1, g11390.t1, g11397.t1, g12773.t1, g237.t1, g3685.t1, g4357.t1, g4424.t1, g5500.t1, g659.t1
.....GO:0007346	BP	p	regulation of mitotic cell cycle	15/3930	201/12783	2.05334e-06	5	15	0.0125952	0.0122777	0.0120716	4.26402e-05	g10200.t1, g10249.t1, g10307.t1, g10962.t1, g11005.t1, g11367.t1, g11378.t1, g11388.t1, g11390.t1, g11791.t1, g12767.t1, g234.t1, g3552.t1, g382.t1, g8892.t1
........GO:1903507	BP	p	negative regulation of nucleic acid-templated transcription	15/3930	201/12783	2.05334e-06	9	15	0.0125952	0.0122777	0.0120716	4.26402e-05	g1122.t1, g11256.t1, g11297.t1, g11307.t1, g11367.t1, g11378.t1, g11390.t1, g11397.t1, g12773.t1, g237.t1, g3685.t1, g4357.t1, g4424.t1, g5500.t1, g659.t1
..GO:0019725	BP	p	cellular homeostasis	11/3930	146/12783	2.0551e-06	4	11	0.012606	0.0122882	0.0120757	4.26402e-05	g10271.t1, g11327.t1, g11359.t1, g11376.t1, g11379.t1, g11391.t1, g1501.t1, g1508.t1, g1557.t1, g4223.t1, g8206.t1
....GO:0071310	BP	p	cellular response to organic substance	16/3930	146/12783	2.0551e-06	4	16	0.012606	0.0122882	0.0120757	4.26402e-05	g10271.t1, g11297.t1, g11307.t1, g11397.t1, g12773.t1, g234.t1, g2813.t1, g3967.t1, g4311.t1, g5742.t1, g6408.t1, g659.t1, g6670.t1, g7756.t1, g983.t1, g985.t1
...GO:0023051	BP	p	regulation of signaling	6/3930	146/12783	2.0551e-06	3	6	0.012606	0.0122882	0.0120757	4.26402e-05	g10200.t1, g11603.t1, g3138.t1, g3278.t1, g3733.t1, g4285.t1
.....GO:0006163	BP	p	purine nucleotide metabolic process	6/3930	84/12783	2.06499e-06	8	6	0.0126666	0.0123473	0.0121277	4.26402e-05	g11286.t1, g11312.t1, g3357.t1, g5544.t1, g7183.t1, g9555.t1
...GO:0030435	BP	p	sporulation resulting in formation of a cellular spore	4/3930	84/12783	2.06499e-06	4	4	0.0126666	0.0123473	0.0121277	4.26402e-05	g2419.t1, g6180.t1, g9348.t1, g9349.t1
...GO:0030036	BP	p	actin cytoskeleton organization	3/3930	84/12783	2.06499e-06	6	3	0.0126666	0.0123473	0.0121277	4.26402e-05	g10296.t1, g3552.t1, g6790.t1
...GO:0006897	BP	p	endocytosis	5/3930	84/12783	2.06499e-06	5	5	0.0126666	0.0123473	0.0121277	4.26402e-05	g10296.t1, g2861.t1, g441.t1, g8206.t1, g9287.t1
.....GO:0043254	BP	p	regulation of protein-containing complex assembly	2/3930	84/12783	2.06499e-06	5	2	0.0126666	0.0123473	0.0121277	4.26402e-05	g363.t1, g8983.t1
......GO:0006289	BP	p	nucleotide-excision repair	1/3930	45/12783	2.07005e-06	8	1	0.0126977	0.0123776	0.0121429	4.26402e-05	g8206.t1
....GO:0072521	BP	p	purine-containing compound metabolic process	6/3930	101/12783	2.10869e-06	4	6	0.0129347	0.0126087	0.0123675	4.26402e-05	g11286.t1, g11312.t1, g3357.t1, g5544.t1, g7183.t1, g9555.t1
.....GO:0006260	BP	p	DNA replication	2/3930	101/12783	2.10869e-06	6	2	0.0129347	0.0126087	0.0123675	4.26402e-05	g10200.t1, g1131.t1
....GO:0031669	BP	p	cellular response to nutrient levels	16/3930	147/12783	2.12128e-06	5	16	0.013012	0.0126839	0.0124371	4.26402e-05	g11035.t1, g11038.t1, g1122.t1, g11297.t1, g11307.t1, g11367.t1, g11378.t1, g11390.t1, g11397.t1, g12773.t1, g234.t1, g237.t1, g4285.t1, g6457.t1, g6458.t1, g659.t1
.....GO:0006338	BP	p	chromatin remodeling	12/3930	147/12783	2.12128e-06	5	12	0.013012	0.0126839	0.0124371	4.26402e-05	g11256.t1, g11297.t1, g11307.t1, g11397.t1, g12773.t1, g1743.t1, g3358.t1, g3685.t1, g4357.t1, g4424.t1, g5500.t1, g659.t1
...GO:0032879	BP	p	regulation of localization	11/3930	158/12783	2.14689e-06	3	11	0.013169	0.012837	0.0125829	4.26402e-05	g11297.t1, g11307.t1, g11388.t1, g11397.t1, g11603.t1, g11899.t1, g12773.t1, g363.t1, g441.t1, g659.t1, g778.t1
.....GO:0007010	BP	p	cytoskeleton organization	4/3930	158/12783	2.14689e-06	5	4	0.013169	0.012837	0.0125829	4.26402e-05	g10296.t1, g3552.t1, g5746.t1, g6790.t1
.....GO:0007005	BP	p	mitochondrion organization	19/3930	176/12783	2.18121e-06	5	19	0.0133796	0.0130423	0.0127797	4.26402e-05	g10271.t1, g11064.t1, g1131.t1, g11603.t1, g11899.t1, g3279.t1, g3281.t1, g3283.t1, g3285.t1, g365.t1, g3967.t1, g4311.t1, g6408.t1, g7183.t1, g8075.t1, g8076.t1, g8077.t1, g8078.t1, g9555.t1
......GO:0018193	BP	p	peptidyl-amino acid modification	10/3930	164/12783	2.18475e-06	7	10	0.0134013	0.0130634	0.0127983	4.26402e-05	g11367.t1, g11378.t1, g11390.t1, g12372.t1, g12378.t1, g1743.t1, g2295.t1, g3138.t1, g3357.t1, g5500.t1
......GO:0097659	BP	p	nucleic acid-templated transcription	5/3930	164/12783	2.18475e-06	8	5	0.0134013	0.0130634	0.0127983	4.26402e-05	g11035.t1, g11038.t1, g1122.t1, g11256.t1, g3358.t1
.GO:0040007	BP	p	growth	12/3930	164/12783	2.18475e-06	1	12	0.0134013	0.0130634	0.0127983	4.26402e-05	g10296.t1, g11035.t1, g11038.t1, g1122.t1, g11297.t1, g11307.t1, g11397.t1, g12773.t1, g237.t1, g6457.t1, g6458.t1, g659.t1
.....GO:0006351	BP	p	transcription, DNA-templated	5/3930	164/12783	2.18475e-06	9	5	0.0134013	0.0130634	0.0127983	4.26402e-05	g11035.t1, g11038.t1, g1122.t1, g11256.t1, g3358.t1
.....GO:0009259	BP	p	ribonucleotide metabolic process	8/3930	92/12783	2.20257e-06	8	8	0.0135106	0.01317	0.0128939	4.26402e-05	g11286.t1, g11312.t1, g3357.t1, g5308.t1, g5378.t1, g5544.t1, g7183.t1, g9555.t1
......GO:0000280	BP	p	nuclear division	8/3930	142/12783	2.22067e-06	6	8	0.0136216	0.0132782	0.0129976	4.26402e-05	g10161.t1, g11060.t1, g11388.t1, g2295.t1, g4137.t1, g4140.t1, g5746.t1, g8892.t1
.....GO:0045786	BP	p	negative regulation of cell cycle	9/3930	142/12783	2.22067e-06	5	9	0.0136216	0.0132782	0.0129976	4.26402e-05	g10200.t1, g10249.t1, g10307.t1, g11367.t1, g11378.t1, g11388.t1, g11390.t1, g11603.t1, g234.t1
....GO:0062197	BP	p	cellular response to chemical stress	17/3930	142/12783	2.22067e-06	4	17	0.0136216	0.0132782	0.0129976	4.26402e-05	g11297.t1, g11307.t1, g11367.t1, g11378.t1, g11390.t1, g11397.t1, g12773.t1, g1557.t1, g2033.t1, g234.t1, g237.t1, g315.t1, g3967.t1, g4223.t1, g4311.t1, g6408.t1, g659.t1
....GO:0045229	BP	p	external encapsulating structure organization	3/3930	65/12783	2.22248e-06	4	3	0.0136327	0.013289	0.0130015	4.26402e-05	g5742.t1, g983.t1, g985.t1
......GO:0051253	BP	p	negative regulation of RNA metabolic process	15/3930	209/12783	2.22435e-06	7	15	0.0136441	0.0133002	0.0130102	4.26402e-05	g1122.t1, g11256.t1, g11297.t1, g11307.t1, g11367.t1, g11378.t1, g11390.t1, g11397.t1, g12773.t1, g237.t1, g3685.t1, g4357.t1, g4424.t1, g5500.t1, g659.t1
....GO:0009267	BP	p	cellular response to starvation	11/3930	106/12783	2.23323e-06	6	11	0.0136986	0.0133533	0.0130599	4.26402e-05	g1122.t1, g11297.t1, g11307.t1, g11397.t1, g12773.t1, g234.t1, g237.t1, g4285.t1, g6457.t1, g6458.t1, g659.t1
.......GO:0045893	BP	p	positive regulation of transcription, DNA-templated	13/3930	189/12783	2.24818e-06	10	13	0.0137903	0.0134427	0.0131451	4.26402e-05	g11035.t1, g11038.t1, g1122.t1, g11256.t1, g11297.t1, g11307.t1, g11397.t1, g12773.t1, g3685.t1, g4357.t1, g659.t1, g8983.t1, g9973.t1
.....GO:0044257	BP	p	cellular protein catabolic process	13/3930	189/12783	2.24818e-06	6	13	0.0137903	0.0134427	0.0131451	4.26402e-05	g11005.t1, g11791.t1, g12767.t1, g1557.t1, g2419.t1, g3967.t1, g4223.t1, g4311.t1, g6408.t1, g6670.t1, g8206.t1, g8982.t1, g8983.t1
.......GO:0032446	BP	p	protein modification by small protein conjugation	5/3930	93/12783	2.2485e-06	8	5	0.0137923	0.0134446	0.0131425	4.26402e-05	g2295.t1, g2419.t1, g3967.t1, g4311.t1, g6408.t1
........GO:1903508	BP	p	positive regulation of nucleic acid-templated transcription	13/3930	196/12783	2.2513e-06	9	13	0.0138095	0.0134613	0.0131566	4.26402e-05	g11035.t1, g11038.t1, g1122.t1, g11256.t1, g11297.t1, g11307.t1, g11397.t1, g12773.t1, g3685.t1, g4357.t1, g659.t1, g8983.t1, g9973.t1
.....GO:0006281	BP	p	DNA repair	11/3930	196/12783	2.2513e-06	7	11	0.0138095	0.0134613	0.0131566	4.26402e-05	g10161.t1, g10200.t1, g1131.t1, g2295.t1, g3279.t1, g3281.t1, g3283.t1, g3285.t1, g3358.t1, g4883.t1, g8206.t1
......GO:0002181	BP	p	cytoplasmic translation	11/3930	165/12783	2.25578e-06	8	11	0.013837	0.0134881	0.0131783	4.26402e-05	g10271.t1, g11184.t1, g3210.t1, g3212.t1, g3214.t1, g3217.t1, g3967.t1, g4237.t1, g4311.t1, g6408.t1, g8237.t1
..GO:0048856	BP	p	anatomical structure development	6/3930	136/12783	2.28376e-06	2	6	0.0140086	0.0136555	0.0133395	4.26402e-05	g11372.t1, g2419.t1, g6180.t1, g9348.t1, g9349.t1, g9973.t1
....GO:0006508	BP	p	proteolysis	15/3930	252/12783	2.30663e-06	5	15	0.0141488	0.0137922	0.0134707	4.26402e-05	g11005.t1, g11791.t1, g12767.t1, g1557.t1, g2419.t1, g363.t1, g3967.t1, g4223.t1, g4311.t1, g6408.t1, g6670.t1, g8206.t1, g8892.t1, g8982.t1, g8983.t1
.....GO:0009117	BP	p	nucleotide metabolic process	9/3930	137/12783	2.31291e-06	7	9	0.0141874	0.0138297	0.0135051	4.26402e-05	g11176.t1, g11286.t1, g11312.t1, g3357.t1, g5308.t1, g5378.t1, g5544.t1, g7183.t1, g9555.t1
...GO:0042594	BP	p	response to starvation	11/3930	111/12783	2.32654e-06	5	11	0.014271	0.0139112	0.0135824	4.26402e-05	g1122.t1, g11297.t1, g11307.t1, g11397.t1, g12773.t1, g234.t1, g237.t1, g4285.t1, g6457.t1, g6458.t1, g659.t1
...GO:0044093	BP	p	positive regulation of molecular function	3/3930	171/12783	2.33009e-06	3	3	0.0142928	0.0139325	0.0136008	4.26402e-05	g10161.t1, g11388.t1, g234.t1
......GO:1901987	BP	p	regulation of cell cycle phase transition	11/3930	171/12783	2.33009e-06	6	11	0.0142928	0.0139325	0.0136008	4.26402e-05	g10200.t1, g10249.t1, g10307.t1, g11005.t1, g11367.t1, g11378.t1, g11390.t1, g11791.t1, g12767.t1, g234.t1, g8892.t1
..GO:0009605	BP	p	response to external stimulus	19/3930	171/12783	2.33009e-06	2	19	0.0142928	0.0139325	0.0136008	4.26402e-05	g11035.t1, g11038.t1, g1122.t1, g11297.t1, g11307.t1, g11367.t1, g11378.t1, g11390.t1, g11397.t1, g12773.t1, g234.t1, g237.t1, g3967.t1, g4285.t1, g4311.t1, g6408.t1, g6457.t1, g6458.t1, g659.t1
....GO:0051338	BP	p	regulation of transferase activity	7/3930	89/12783	2.34045e-06	4	7	0.0143563	0.0139944	0.0136542	4.26402e-05	g1131.t1, g11367.t1, g11378.t1, g11390.t1, g234.t1, g3278.t1, g3733.t1
.....GO:0051603	BP	p	proteolysis involved in cellular protein catabolic process	13/3930	177/12783	2.34207e-06	6	13	0.0143663	0.0140041	0.0136613	4.26402e-05	g11005.t1, g11791.t1, g12767.t1, g1557.t1, g2419.t1, g3967.t1, g4223.t1, g4311.t1, g6408.t1, g6670.t1, g8206.t1, g8982.t1, g8983.t1
.....GO:0006412	BP	p	translation	13/3930	238/12783	2.37148e-06	7	13	0.0145466	0.0141799	0.0138304	4.26402e-05	g10271.t1, g11175.t1, g11184.t1, g1184.t1, g3210.t1, g3212.t1, g3214.t1, g3217.t1, g3967.t1, g4237.t1, g4311.t1, g6408.t1, g8237.t1
......GO:0010558	BP	p	negative regulation of macromolecule biosynthetic process	17/3930	268/12783	2.38492e-06	6	17	0.0146291	0.0142603	0.0139065	4.26402e-05	g1122.t1, g11256.t1, g11297.t1, g11307.t1, g1131.t1, g11367.t1, g11378.t1, g11390.t1, g11397.t1, g12773.t1, g234.t1, g237.t1, g3685.t1, g4357.t1, g4424.t1, g5500.t1, g659.t1
.......GO:0006399	BP	p	tRNA metabolic process	1/3930	132/12783	2.39501e-06	8	1	0.014691	0.0143207	0.0139629	4.26402e-05	g6485.t1
.GO:0022414	BP	p	reproductive process	13/3930	276/12783	2.40611e-06	1	13	0.0147591	0.014387	0.0140252	4.26402e-05	g11297.t1, g11307.t1, g11397.t1, g12773.t1, g2295.t1, g2419.t1, g4137.t1, g4140.t1, g5746.t1, g659.t1, g7756.t1, g8892.t1, g9287.t1
......GO:0010628	BP	p	positive regulation of gene expression	19/3930	231/12783	2.4125e-06	6	19	0.0147983	0.0144252	0.0140601	4.26402e-05	g11035.t1, g11038.t1, g1122.t1, g11256.t1, g11297.t1, g11307.t1, g11367.t1, g11372.t1, g11378.t1, g11390.t1, g11397.t1, g12773.t1, g2295.t1, g234.t1, g3685.t1, g4357.t1, g659.t1, g8983.t1, g9973.t1
...GO:0034220	BP	p	ion transmembrane transport	15/3930	160/12783	2.41355e-06	5	15	0.0148047	0.0144315	0.0140637	4.26402e-05	g11327.t1, g11359.t1, g11376.t1, g11379.t1, g11391.t1, g11710.t1, g11726.t1, g11860.t1, g11875.t1, g1501.t1, g1508.t1, g4484.t1, g773.t1, g774.t1, g786.t1
...GO:1903047	BP	p	mitotic cell cycle process	17/3930	284/12783	2.41614e-06	3	17	0.0148206	0.014447	0.0140764	4.26402e-05	g10161.t1, g10200.t1, g10296.t1, g10962.t1, g11060.t1, g1131.t1, g11388.t1, g234.t1, g3552.t1, g363.t1, g382.t1, g4137.t1, g4140.t1, g5746.t1, g6457.t1, g6458.t1, g8892.t1
.....GO:0009890	BP	p	negative regulation of biosynthetic process	18/3930	284/12783	2.41614e-06	5	18	0.0148206	0.014447	0.0140764	4.26402e-05	g1122.t1, g11256.t1, g11297.t1, g11307.t1, g1131.t1, g11367.t1, g11378.t1, g11390.t1, g11397.t1, g12773.t1, g234.t1, g237.t1, g3685.t1, g4357.t1, g4424.t1, g5500.t1, g659.t1, g8982.t1
......GO:0031327	BP	p	negative regulation of cellular biosynthetic process	18/3930	284/12783	2.41614e-06	6	18	0.0148206	0.014447	0.0140764	4.26402e-05	g1122.t1, g11256.t1, g11297.t1, g11307.t1, g1131.t1, g11367.t1, g11378.t1, g11390.t1, g11397.t1, g12773.t1, g234.t1, g237.t1, g3685.t1, g4357.t1, g4424.t1, g5500.t1, g659.t1, g8982.t1
......GO:0032269	BP	p	negative regulation of cellular protein metabolic process	9/3930	98/12783	2.41683e-06	7	9	0.0148248	0.0144511	0.0140732	4.26402e-05	g10249.t1, g10307.t1, g11367.t1, g11378.t1, g11390.t1, g2295.t1, g234.t1, g8206.t1, g8892.t1
...GO:0051236	BP	p	establishment of RNA localization	4/3930	98/12783	2.41683e-06	3	4	0.0148248	0.0144511	0.0140732	4.26402e-05	g3967.t1, g4311.t1, g5745.t1, g6408.t1
....GO:0098657	BP	p	import into cell	5/3930	98/12783	2.41683e-06	4	5	0.0148248	0.0144511	0.0140732	4.26402e-05	g10296.t1, g2861.t1, g441.t1, g8206.t1, g9287.t1
....GO:0019693	BP	p	ribose phosphate metabolic process	8/3930	98/12783	2.41683e-06	5	8	0.0148248	0.0144511	0.0140732	4.26402e-05	g11286.t1, g11312.t1, g3357.t1, g5308.t1, g5378.t1, g5544.t1, g7183.t1, g9555.t1
.......GO:0001932	BP	p	regulation of protein phosphorylation	4/3930	98/12783	2.41683e-06	8	4	0.0148248	0.0144511	0.0140732	4.26402e-05	g11367.t1, g11378.t1, g11390.t1, g234.t1
....GO:0050658	BP	p	RNA transport	4/3930	98/12783	2.41683e-06	7	4	0.0148248	0.0144511	0.0140732	4.26402e-05	g3967.t1, g4311.t1, g5745.t1, g6408.t1
.....GO:0009451	BP	p	RNA modification	4/3930	77/12783	2.43034e-06	7	4	0.0149077	0.0145319	0.0141373	4.26402e-05	g2915.t1, g5015.t1, g6485.t1, g9840.t1
..GO:0007017	BP	p	microtubule-based process	1/3930	77/12783	2.43034e-06	2	1	0.0149077	0.0145319	0.0141373	4.26402e-05	g5746.t1
.....GO:0072666	BP	p	establishment of protein localization to vacuole	3/3930	77/12783	2.43034e-06	7	3	0.0149077	0.0145319	0.0141373	4.26402e-05	g3278.t1, g3733.t1, g8152.t1
....GO:0009966	BP	p	regulation of signal transduction	6/3930	143/12783	2.44798e-06	5	6	0.0150159	0.0146373	0.0142325	4.26402e-05	g10200.t1, g11603.t1, g3138.t1, g3278.t1, g3733.t1, g4285.t1
....GO:1901361	BP	p	organic cyclic compound catabolic process	7/3930	143/12783	2.44798e-06	4	7	0.0150159	0.0146373	0.0142325	4.26402e-05	g1131.t1, g3278.t1, g3733.t1, g5544.t1, g5742.t1, g983.t1, g985.t1
.....GO:0046394	BP	p	carboxylic acid biosynthetic process	5/3930	143/12783	2.44798e-06	6	5	0.0150159	0.0146373	0.0142325	4.26402e-05	g11176.t1, g11965.t1, g5544.t1, g6277.t1, g7975.t1
....GO:0016053	BP	p	organic acid biosynthetic process	5/3930	143/12783	2.44798e-06	4	5	0.0150159	0.0146373	0.0142325	4.26402e-05	g11176.t1, g11965.t1, g5544.t1, g6277.t1, g7975.t1
......GO:0070647	BP	p	protein modification by small protein conjugation or removal	10/3930	143/12783	2.44798e-06	7	10	0.0150159	0.0146373	0.0142325	4.26402e-05	g11256.t1, g1557.t1, g2295.t1, g2419.t1, g3967.t1, g4223.t1, g4311.t1, g6408.t1, g8206.t1, g8983.t1
....GO:0030163	BP	p	protein catabolic process	14/3930	197/12783	2.44854e-06	5	14	0.0150193	0.0146407	0.0142236	4.26402e-05	g10145.t1, g11005.t1, g11791.t1, g12767.t1, g1557.t1, g2419.t1, g3967.t1, g4223.t1, g4311.t1, g6408.t1, g6670.t1, g8206.t1, g8982.t1, g8983.t1
.......GO:1902680	BP	p	positive regulation of RNA biosynthetic process	13/3930	197/12783	2.44854e-06	8	13	0.0150193	0.0146407	0.0142236	4.26402e-05	g11035.t1, g11038.t1, g1122.t1, g11256.t1, g11297.t1, g11307.t1, g11397.t1, g12773.t1, g3685.t1, g4357.t1, g659.t1, g8983.t1, g9973.t1
...GO:0006629	BP	p	lipid metabolic process	6/3930	204/12783	2.45469e-06	3	6	0.0150571	0.0146775	0.0142544	4.26402e-05	g11064.t1, g11176.t1, g2861.t1, g2939.t1, g7090.t1, g7975.t1
....GO:0072594	BP	p	establishment of protein localization to organelle	16/3930	204/12783	2.45469e-06	6	16	0.0150571	0.0146775	0.0142544	4.26402e-05	g11899.t1, g2813.t1, g3278.t1, g365.t1, g3733.t1, g3967.t1, g4311.t1, g5745.t1, g6408.t1, g7183.t1, g8122.t1, g8123.t1, g8152.t1, g8245.t1, g8246.t1, g9555.t1
.....GO:0045787	BP	p	positive regulation of cell cycle	8/3930	127/12783	2.46352e-06	5	8	0.0151112	0.0147303	0.0143007	4.26402e-05	g10962.t1, g11005.t1, g11388.t1, g11791.t1, g12767.t1, g382.t1, g7756.t1, g8892.t1
..GO:0051301	BP	p	cell division	10/3930	127/12783	2.46352e-06	2	10	0.0151112	0.0147303	0.0143007	4.26402e-05	g10296.t1, g10962.t1, g11367.t1, g11378.t1, g11390.t1, g3552.t1, g363.t1, g382.t1, g6457.t1, g6458.t1
....GO:1901605	BP	p	alpha-amino acid metabolic process	5/3930	127/12783	2.46352e-06	7	5	0.0151112	0.0147303	0.0143007	4.26402e-05	g11176.t1, g11286.t1, g11312.t1, g11965.t1, g6277.t1
......GO:0040029	BP	p	regulation of gene expression, epigenetic	11/3930	127/12783	2.46352e-06	6	11	0.0151112	0.0147303	0.0143007	4.26402e-05	g11256.t1, g11297.t1, g11307.t1, g11372.t1, g11397.t1, g12773.t1, g3685.t1, g4357.t1, g4424.t1, g5500.t1, g659.t1
..GO:0007034	BP	p	vacuolar transport	13/3930	127/12783	2.46352e-06	4	13	0.0151112	0.0147303	0.0143007	4.26402e-05	g11710.t1, g11726.t1, g11860.t1, g11875.t1, g2861.t1, g3278.t1, g3733.t1, g4484.t1, g773.t1, g774.t1, g778.t1, g786.t1, g8152.t1
..GO:0048869	BP	p	cellular developmental process	10/3930	191/12783	2.46656e-06	2	10	0.0151299	0.0147485	0.0143061	4.26402e-05	g11297.t1, g11307.t1, g11397.t1, g12773.t1, g2419.t1, g3357.t1, g6180.t1, g659.t1, g9348.t1, g9349.t1
........GO:0045944	BP	p	positive regulation of transcription by RNA polymerase II	13/3930	166/12783	2.4829e-06	11	13	0.0152301	0.0148461	0.0143983	4.26402e-05	g11035.t1, g11038.t1, g1122.t1, g11256.t1, g11297.t1, g11307.t1, g11397.t1, g12773.t1, g3685.t1, g4357.t1, g659.t1, g8983.t1, g9973.t1
....GO:0061024	BP	p	membrane organization	14/3930	166/12783	2.4829e-06	4	14	0.0152301	0.0148461	0.0143983	4.26402e-05	g10962.t1, g11064.t1, g11603.t1, g11899.t1, g2813.t1, g3278.t1, g3733.t1, g382.t1, g5055.t1, g7183.t1, g778.t1, g8206.t1, g9287.t1, g9555.t1
....GO:0090407	BP	p	organophosphate biosynthetic process	8/3930	166/12783	2.4829e-06	5	8	0.0152301	0.0148461	0.0143983	4.26402e-05	g11064.t1, g11286.t1, g11312.t1, g2939.t1, g3357.t1, g5308.t1, g5378.t1, g5544.t1
......GO:0051254	BP	p	positive regulation of RNA metabolic process	16/3930	239/12783	2.50109e-06	7	16	0.0153417	0.0149549	0.0144963	4.26402e-05	g11035.t1, g11038.t1, g1122.t1, g11256.t1, g11297.t1, g11307.t1, g11367.t1, g11378.t1, g11390.t1, g11397.t1, g12773.t1, g3685.t1, g4357.t1, g659.t1, g8983.t1, g9973.t1
......GO:0006468	BP	p	protein phosphorylation	7/3930	122/12783	2.51452e-06	7	7	0.0154241	0.0150353	0.0145717	4.26402e-05	g11367.t1, g11378.t1, g11390.t1, g3138.t1, g5742.t1, g983.t1, g985.t1
.GO:0051704	BP	p	multi-organism process	16/3930	225/12783	2.52713e-06	1	16	0.0155014	0.0151107	0.0146422	4.26402e-05	g11297.t1, g11307.t1, g11397.t1, g12773.t1, g1723.t1, g1724.t1, g237.t1, g2419.t1, g2845.t1, g2861.t1, g2894.t1, g3967.t1, g4311.t1, g6408.t1, g659.t1, g7756.t1
....GO:0019439	BP	p	aromatic compound catabolic process	7/3930	138/12783	2.53212e-06	4	7	0.015532	0.0151404	0.0146686	4.26402e-05	g1131.t1, g3278.t1, g3733.t1, g5544.t1, g5742.t1, g983.t1, g985.t1
......GO:0098771	BP	p	inorganic ion homeostasis	8/3930	103/12783	2.54414e-06	6	8	0.0156057	0.0152123	0.0147357	4.26402e-05	g10271.t1, g11327.t1, g11359.t1, g11376.t1, g11379.t1, g11391.t1, g1501.t1, g1508.t1
...GO:0050793	BP	p	regulation of developmental process	9/3930	103/12783	2.54414e-06	3	9	0.0156057	0.0152123	0.0147357	4.26402e-05	g10296.t1, g10962.t1, g11899.t1, g3552.t1, g382.t1, g3967.t1, g4311.t1, g5746.t1, g6408.t1
..GO:0071554	BP	p	cell wall organization or biogenesis	8/3930	103/12783	2.54414e-06	2	8	0.0156057	0.0152123	0.0147357	4.26402e-05	g3322.t1, g3329.t1, g3552.t1, g5742.t1, g7967.t1, g983.t1, g985.t1, g9907.t1
.....GO:0030003	BP	p	cellular cation homeostasis	8/3930	103/12783	2.54414e-06	7	8	0.0156057	0.0152123	0.0147357	4.26402e-05	g10271.t1, g11327.t1, g11359.t1, g11376.t1, g11379.t1, g11391.t1, g1501.t1, g1508.t1
.......GO:0016072	BP	p	rRNA metabolic process	7/3930	218/12783	2.54624e-06	8	7	0.0156186	0.0152249	0.0147376	4.26402e-05	g11184.t1, g1743.t1, g3041.t1, g3042.t1, g4527.t1, g5015.t1, g8237.t1
.....GO:0071826	BP	p	ribonucleoprotein complex subunit organization	14/3930	172/12783	2.56077e-06	5	14	0.0157078	0.0153118	0.0148192	4.26402e-05	g10326.t1, g11372.t1, g12071.t1, g12072.t1, g1743.t1, g3041.t1, g3042.t1, g3967.t1, g4311.t1, g5088.t1, g6408.t1, g8237.t1, g8449.t1, g9973.t1
...GO:0006520	BP	p	cellular amino acid metabolic process	5/3930	172/12783	2.56077e-06	6	5	0.0157078	0.0153118	0.0148192	4.26402e-05	g11176.t1, g11286.t1, g11312.t1, g11965.t1, g6277.t1
...GO:0055086	BP	p	nucleobase-containing small molecule metabolic process	10/3930	172/12783	2.56077e-06	5	10	0.0157078	0.0153118	0.0148192	4.26402e-05	g11176.t1, g11286.t1, g11312.t1, g2915.t1, g3357.t1, g5308.t1, g5378.t1, g5544.t1, g7183.t1, g9555.t1
.......GO:0006397	BP	p	mRNA processing	12/3930	155/12783	2.57514e-06	8	12	0.0157959	0.0153977	0.0148946	4.26402e-05	g10326.t1, g1122.t1, g11372.t1, g12071.t1, g12072.t1, g4064.t1, g4527.t1, g4742.t1, g5088.t1, g6983.t1, g8449.t1, g9973.t1
......GO:0019941	BP	p	modification-dependent protein catabolic process	12/3930	155/12783	2.57514e-06	7	12	0.0157959	0.0153977	0.0148946	4.26402e-05	g11005.t1, g11791.t1, g12767.t1, g1557.t1, g3967.t1, g4223.t1, g4311.t1, g6408.t1, g6670.t1, g8206.t1, g8982.t1, g8983.t1
....GO:0010646	BP	p	regulation of cell communication	6/3930	155/12783	2.57514e-06	4	6	0.0157959	0.0153977	0.0148946	4.26402e-05	g10200.t1, g11603.t1, g3138.t1, g3278.t1, g3733.t1, g4285.t1
.......GO:0006511	BP	p	ubiquitin-dependent protein catabolic process	12/3930	155/12783	2.57514e-06	8	12	0.0157959	0.0153977	0.0148946	4.26402e-05	g11005.t1, g11791.t1, g12767.t1, g1557.t1, g3967.t1, g4223.t1, g4311.t1, g6408.t1, g6670.t1, g8206.t1, g8982.t1, g8983.t1
........GO:0000122	BP	p	negative regulation of transcription by RNA polymerase II	9/3930	94/12783	2.57746e-06	11	9	0.0158101	0.0154116	0.0148977	4.26402e-05	g11256.t1, g11297.t1, g11307.t1, g11397.t1, g12773.t1, g237.t1, g3685.t1, g4357.t1, g659.t1
....GO:0009057	BP	p	macromolecule catabolic process	34/3930	336/12783	2.59759e-06	4	34	0.0159336	0.0155319	0.0150115	4.26402e-05	g10145.t1, g11005.t1, g1131.t1, g11791.t1, g12767.t1, g1557.t1, g1723.t1, g1724.t1, g2419.t1, g2894.t1, g3278.t1, g3322.t1, g3329.t1, g3356.t1, g3733.t1, g3967.t1, g4223.t1, g4311.t1, g5742.t1, g6103.t1, g6180.t1, g6408.t1, g6457.t1, g6458.t1, g6670.t1, g7967.t1, g8206.t1, g8982.t1, g8983.t1, g9348.t1, g9349.t1, g983.t1, g985.t1, g9907.t1
.......GO:1901992	BP	p	positive regulation of mitotic cell cycle phase transition	4/3930	66/12783	2.59893e-06	8	4	0.0159418	0.0155399	0.0150166	4.26402e-05	g11005.t1, g11791.t1, g12767.t1, g8892.t1
.....GO:0010498	BP	p	proteasomal protein catabolic process	10/3930	133/12783	2.60326e-06	7	10	0.0159684	0.0155658	0.015039	4.26402e-05	g11005.t1, g11791.t1, g12767.t1, g2419.t1, g3967.t1, g4311.t1, g6408.t1, g6670.t1, g8982.t1, g8983.t1
..GO:1903046	BP	p	meiotic cell cycle process	7/3930	173/12783	2.60578e-06	3	7	0.0159839	0.0155809	0.015051	4.26402e-05	g2295.t1, g2419.t1, g4137.t1, g4140.t1, g5746.t1, g8892.t1, g9287.t1
.GO:0032502	BP	p	developmental process	13/3930	211/12783	2.6186e-06	1	13	0.0160625	0.0156576	0.0151224	4.26402e-05	g11297.t1, g11307.t1, g11372.t1, g11397.t1, g12773.t1, g2419.t1, g3357.t1, g6180.t1, g659.t1, g9287.t1, g9348.t1, g9349.t1, g9973.t1
....GO:0006873	BP	p	cellular ion homeostasis	8/3930	108/12783	2.63204e-06	6	8	0.0161449	0.0157379	0.0151974	4.26402e-05	g10271.t1, g11327.t1, g11359.t1, g11376.t1, g11379.t1, g11391.t1, g1501.t1, g1508.t1
.....GO:0042274	BP	p	ribosomal small subunit biogenesis	1/3930	108/12783	2.63204e-06	5	1	0.0161449	0.0157379	0.0151974	4.26402e-05	g8237.t1
.....GO:1902531	BP	p	regulation of intracellular signal transduction	4/3930	108/12783	2.63204e-06	6	4	0.0161449	0.0157379	0.0151974	4.26402e-05	g10200.t1, g11603.t1, g3138.t1, g4285.t1
....GO:0051336	BP	p	regulation of hydrolase activity	3/3930	108/12783	2.63204e-06	4	3	0.0161449	0.0157379	0.0151974	4.26402e-05	g10249.t1, g10307.t1, g8892.t1
....GO:0034599	BP	p	cellular response to oxidative stress	7/3930	108/12783	2.63204e-06	5	7	0.0161449	0.0157379	0.0151974	4.26402e-05	g11367.t1, g11378.t1, g11390.t1, g1557.t1, g234.t1, g315.t1, g4223.t1
......GO:0042255	BP	p	ribosome assembly	3/3930	59/12783	2.63446e-06	6	3	0.0161598	0.0157524	0.0151982	4.26402e-05	g3041.t1, g3042.t1, g8237.t1
......GO:0022618	BP	p	ribonucleoprotein complex assembly	9/3930	161/12783	2.63835e-06	7	9	0.0161836	0.0157756	0.015218	4.26402e-05	g10326.t1, g11372.t1, g1743.t1, g3041.t1, g3042.t1, g5088.t1, g8237.t1, g8449.t1, g9973.t1
......GO:0031399	BP	p	regulation of protein modification process	12/3930	161/12783	2.63835e-06	7	12	0.0161836	0.0157756	0.015218	4.26402e-05	g10249.t1, g10307.t1, g10408.t1, g11367.t1, g11378.t1, g11390.t1, g2295.t1, g234.t1, g2518.t1, g3685.t1, g4357.t1, g8892.t1
......GO:0010557	BP	p	positive regulation of macromolecule biosynthetic process	14/3930	233/12783	2.65586e-06	6	14	0.016291	0.0158804	0.0153137	4.26402e-05	g11035.t1, g11038.t1, g1122.t1, g11256.t1, g11297.t1, g11307.t1, g11397.t1, g12773.t1, g234.t1, g3685.t1, g4357.t1, g659.t1, g8983.t1, g9973.t1
...GO:0044182	BP	p	filamentous growth of a population of unicellular organisms	12/3930	128/12783	2.65791e-06	3	12	0.0163036	0.0158926	0.0153228	4.26402e-05	g10296.t1, g11035.t1, g11038.t1, g1122.t1, g11297.t1, g11307.t1, g11397.t1, g12773.t1, g237.t1, g6457.t1, g6458.t1, g659.t1
....GO:0034655	BP	p	nucleobase-containing compound catabolic process	7/3930	128/12783	2.65791e-06	5	7	0.0163036	0.0158926	0.0153228	4.26402e-05	g1131.t1, g3278.t1, g3733.t1, g5544.t1, g5742.t1, g983.t1, g985.t1
....GO:0008610	BP	p	lipid biosynthetic process	5/3930	128/12783	2.65791e-06	4	5	0.0163036	0.0158926	0.0153228	4.26402e-05	g11064.t1, g2861.t1, g2939.t1, g7090.t1, g7975.t1
..GO:0051321	BP	p	meiotic cell cycle	6/3930	192/12783	2.66452e-06	3	6	0.0163442	0.0159321	0.015353	4.26402e-05	g2295.t1, g2419.t1, g4137.t1, g4140.t1, g5746.t1, g8892.t1
...GO:0044255	BP	p	cellular lipid metabolic process	6/3930	198/12783	2.6773e-06	4	6	0.0164225	0.0160085	0.0154239	4.26402e-05	g11064.t1, g11176.t1, g2861.t1, g2939.t1, g7090.t1, g7975.t1
...GO:0006790	BP	p	sulfur compound metabolic process	1/3930	113/12783	2.68346e-06	3	1	0.0164604	0.0160454	0.0154567	4.26402e-05	g3357.t1
.....GO:0006812	BP	p	cation transport	11/3930	113/12783	2.68346e-06	5	11	0.0164604	0.0160454	0.0154567	4.26402e-05	g11327.t1, g11359.t1, g11376.t1, g11379.t1, g11391.t1, g11710.t1, g11726.t1, g11860.t1, g11875.t1, g1501.t1, g1508.t1
..GO:0007163	BP	p	establishment or maintenance of cell polarity	6/3930	113/12783	2.68346e-06	2	6	0.0164604	0.0160454	0.0154567	4.26402e-05	g10296.t1, g2861.t1, g363.t1, g5746.t1, g6457.t1, g6458.t1
...GO:0006403	BP	p	RNA localization	6/3930	113/12783	2.68346e-06	3	6	0.0164604	0.0160454	0.0154567	4.26402e-05	g1122.t1, g3967.t1, g4311.t1, g5745.t1, g6408.t1, g9973.t1
.....GO:0050801	BP	p	ion homeostasis	8/3930	113/12783	2.68346e-06	5	8	0.0164604	0.0160454	0.0154567	4.26402e-05	g10271.t1, g11327.t1, g11359.t1, g11376.t1, g11379.t1, g11391.t1, g1501.t1, g1508.t1
...GO:0051656	BP	p	establishment of organelle localization	3/3930	113/12783	2.68346e-06	4	3	0.0164604	0.0160454	0.0154567	4.26402e-05	g4137.t1, g4140.t1, g5746.t1
..GO:0016458	BP	p	gene silencing	11/3930	123/12783	2.69223e-06	7	11	0.0165142	0.0160979	0.0154911	4.26402e-05	g11256.t1, g11297.t1, g11307.t1, g11397.t1, g12773.t1, g3685.t1, g4357.t1, g4424.t1, g5500.t1, g659.t1, g9973.t1
......GO:0097549	BP	p	chromatin organization involved in negative regulation of transcription	10/3930	118/12783	2.70215e-06	6	10	0.016575	0.0161572	0.0155455	4.26402e-05	g11256.t1, g11297.t1, g11307.t1, g11397.t1, g12773.t1, g3685.t1, g4357.t1, g4424.t1, g5500.t1, g659.t1
.......GO:0045814	BP	p	negative regulation of gene expression, epigenetic	10/3930	118/12783	2.70215e-06	7	10	0.016575	0.0161572	0.0155455	4.26402e-05	g11256.t1, g11297.t1, g11307.t1, g11397.t1, g12773.t1, g3685.t1, g4357.t1, g4424.t1, g5500.t1, g659.t1
.......GO:0045892	BP	p	negative regulation of transcription, DNA-templated	15/3930	199/12783	2.70792e-06	10	15	0.0166104	0.0161917	0.0155733	4.26402e-05	g1122.t1, g11256.t1, g11297.t1, g11307.t1, g11367.t1, g11378.t1, g11390.t1, g11397.t1, g12773.t1, g237.t1, g3685.t1, g4357.t1, g4424.t1, g5500.t1, g659.t1
.GO:0023052	BP	p	signaling	23/3930	271/12783	2.71003e-06	1	23	0.0166233	0.0162042	0.0155827	4.26402e-05	g10271.t1, g10296.t1, g10962.t1, g11297.t1, g11307.t1, g11367.t1, g11378.t1, g11390.t1, g11397.t1, g11603.t1, g12773.t1, g234.t1, g2813.t1, g3278.t1, g3733.t1, g382.t1, g4285.t1, g5742.t1, g659.t1, g6790.t1, g7756.t1, g983.t1, g985.t1
.....GO:0032268	BP	p	regulation of cellular protein metabolic process	18/3930	320/12783	2.71656e-06	6	18	0.0166634	0.0162433	0.0156175	4.26402e-05	g10249.t1, g10307.t1, g10408.t1, g11005.t1, g11367.t1, g11378.t1, g11390.t1, g11791.t1, g12767.t1, g2295.t1, g234.t1, g2518.t1, g3685.t1, g4237.t1, g4357.t1, g8206.t1, g8892.t1, g8983.t1
......GO:0010629	BP	p	negative regulation of gene expression	22/3930	287/12783	2.73348e-06	6	22	0.0167671	0.0163445	0.015712	4.26402e-05	g1122.t1, g11256.t1, g11297.t1, g11307.t1, g11367.t1, g11372.t1, g11378.t1, g11390.t1, g11397.t1, g12773.t1, g234.t1, g237.t1, g3685.t1, g4357.t1, g4424.t1, g5500.t1, g5742.t1, g659.t1, g8983.t1, g983.t1, g985.t1, g9973.t1
...GO:0006082	BP	p	organic acid metabolic process	10/3930	287/12783	2.73348e-06	3	10	0.0167671	0.0163445	0.015712	4.26402e-05	g11176.t1, g11286.t1, g11312.t1, g11965.t1, g3357.t1, g5544.t1, g6277.t1, g7183.t1, g7975.t1, g9555.t1
.....GO:0031329	BP	p	regulation of cellular catabolic process	6/3930	150/12783	2.73887e-06	5	6	0.0168003	0.0163767	0.0157348	4.26402e-05	g11005.t1, g11791.t1, g12767.t1, g4285.t1, g8206.t1, g8983.t1
....GO:0043085	BP	p	positive regulation of catalytic activity	1/3930	150/12783	2.73887e-06	4	1	0.0168003	0.0163767	0.0157348	4.26402e-05	g234.t1
..GO:0030447	BP	p	filamentous growth	12/3930	150/12783	2.73887e-06	2	12	0.0168003	0.0163767	0.0157348	4.26402e-05	g10296.t1, g11035.t1, g11038.t1, g1122.t1, g11297.t1, g11307.t1, g11397.t1, g12773.t1, g237.t1, g6457.t1, g6458.t1, g659.t1
...GO:0071496	BP	p	cellular response to external stimulus	16/3930	150/12783	2.73887e-06	3	16	0.0168003	0.0163767	0.0157348	4.26402e-05	g11035.t1, g11038.t1, g1122.t1, g11297.t1, g11307.t1, g11367.t1, g11378.t1, g11390.t1, g11397.t1, g12773.t1, g234.t1, g237.t1, g4285.t1, g6457.t1, g6458.t1, g659.t1
...GO:0031668	BP	p	cellular response to extracellular stimulus	16/3930	150/12783	2.73887e-06	4	16	0.0168003	0.0163767	0.0157348	4.26402e-05	g11035.t1, g11038.t1, g1122.t1, g11297.t1, g11307.t1, g11367.t1, g11378.t1, g11390.t1, g11397.t1, g12773.t1, g234.t1, g237.t1, g4285.t1, g6457.t1, g6458.t1, g659.t1
...GO:0019637	BP	p	organophosphate metabolic process	11/3930	241/12783	2.7682e-06	4	11	0.0169802	0.0165521	0.0158895	4.28792e-05	g11064.t1, g11176.t1, g11286.t1, g11312.t1, g2939.t1, g3357.t1, g5308.t1, g5378.t1, g5544.t1, g7183.t1, g9555.t1
...GO:0050790	BP	p	regulation of catalytic activity	12/3930	241/12783	2.7682e-06	3	12	0.0169802	0.0165521	0.0158895	4.28792e-05	g10249.t1, g10296.t1, g10307.t1, g1131.t1, g11367.t1, g11378.t1, g11390.t1, g234.t1, g3278.t1, g3733.t1, g4237.t1, g8892.t1
...GO:1901135	BP	p	carbohydrate derivative metabolic process	20/3930	234/12783	2.78238e-06	3	20	0.0170671	0.0166369	0.0159653	4.29903e-05	g10271.t1, g11286.t1, g11312.t1, g1627.t1, g1628.t1, g1632.t1, g1633.t1, g2915.t1, g3357.t1, g5308.t1, g5378.t1, g5544.t1, g6180.t1, g6457.t1, g6458.t1, g7183.t1, g9348.t1, g9349.t1, g9555.t1, g9932.t1
....GO:0006325	BP	p	chromatin organization	16/3930	219/12783	2.81454e-06	4	16	0.0172644	0.0168292	0.016147	4.3025e-05	g11256.t1, g11297.t1, g11307.t1, g11397.t1, g12372.t1, g12378.t1, g12773.t1, g1743.t1, g3357.t1, g3358.t1, g3685.t1, g4357.t1, g4424.t1, g5500.t1, g659.t1, g8206.t1
...GO:0048583	BP	p	regulation of response to stimulus	20/3930	219/12783	2.81454e-06	3	20	0.0172644	0.0168292	0.016147	4.3025e-05	g10200.t1, g10408.t1, g1122.t1, g11297.t1, g11307.t1, g11397.t1, g11603.t1, g11899.t1, g12773.t1, g2295.t1, g2518.t1, g3138.t1, g3278.t1, g3733.t1, g3967.t1, g4285.t1, g4311.t1, g6408.t1, g659.t1, g9973.t1
......GO:0033044	BP	p	regulation of chromosome organization	13/3930	168/12783	2.8197e-06	6	13	0.0172961	0.01686	0.016171	4.3025e-05	g10408.t1, g11005.t1, g1131.t1, g11388.t1, g11791.t1, g12767.t1, g2295.t1, g2518.t1, g3358.t1, g3685.t1, g4357.t1, g8206.t1, g8892.t1
.....GO:0043632	BP	p	modification-dependent macromolecule catabolic process	12/3930	168/12783	2.8197e-06	6	12	0.0172961	0.01686	0.016171	4.3025e-05	g11005.t1, g11791.t1, g12767.t1, g1557.t1, g3967.t1, g4223.t1, g4311.t1, g6408.t1, g6670.t1, g8206.t1, g8982.t1, g8983.t1
....GO:0044087	BP	p	regulation of cellular component biogenesis	8/3930	168/12783	2.8197e-06	4	8	0.0172961	0.01686	0.016171	4.3025e-05	g10962.t1, g1122.t1, g3358.t1, g3552.t1, g363.t1, g382.t1, g4285.t1, g8983.t1
......GO:0009150	BP	p	purine ribonucleotide metabolic process	6/3930	82/12783	2.84234e-06	9	6	0.0174349	0.0169954	0.0162923	4.32627e-05	g11286.t1, g11312.t1, g3357.t1, g5544.t1, g7183.t1, g9555.t1
.....GO:0010564	BP	p	regulation of cell cycle process	16/3930	249/12783	2.86372e-06	5	16	0.0175661	0.0171233	0.016412	4.33563e-05	g10200.t1, g10249.t1, g10307.t1, g10962.t1, g11005.t1, g11367.t1, g11378.t1, g11388.t1, g11390.t1, g11791.t1, g12767.t1, g2295.t1, g234.t1, g3552.t1, g382.t1, g8892.t1
..GO:0055085	BP	p	transmembrane transport	26/3930	249/12783	2.86372e-06	4	26	0.0175661	0.0171233	0.016412	4.33563e-05	g11327.t1, g11359.t1, g11376.t1, g11379.t1, g11391.t1, g11710.t1, g11726.t1, g11860.t1, g11875.t1, g11899.t1, g1501.t1, g1508.t1, g365.t1, g3967.t1, g4311.t1, g4484.t1, g6408.t1, g7183.t1, g773.t1, g774.t1, g786.t1, g8122.t1, g8123.t1, g8245.t1, g8246.t1, g9555.t1
....GO:0006518	BP	p	peptide metabolic process	13/3930	264/12783	2.86968e-06	5	13	0.0176026	0.0171589	0.0164404	4.33563e-05	g10271.t1, g11175.t1, g11184.t1, g1184.t1, g3210.t1, g3212.t1, g3214.t1, g3217.t1, g3967.t1, g4237.t1, g4311.t1, g6408.t1, g8237.t1
......GO:0030162	BP	p	regulation of proteolysis	5/3930	70/12783	2.8812e-06	6	5	0.0176733	0.0172278	0.0165035	4.34233e-05	g11005.t1, g11791.t1, g12767.t1, g8206.t1, g8983.t1
...GO:0017144	BP	p	drug metabolic process	14/3930	187/12783	2.89635e-06	3	14	0.0177662	0.0173184	0.0165874	4.35447e-05	g11176.t1, g11965.t1, g3357.t1, g4588.t1, g5544.t1, g6103.t1, g6180.t1, g6277.t1, g6457.t1, g6458.t1, g7183.t1, g9348.t1, g9349.t1, g9555.t1
.....GO:0009891	BP	p	positive regulation of biosynthetic process	15/3930	250/12783	2.95146e-06	5	15	0.0181042	0.0176478	0.0169	4.41567e-05	g10296.t1, g11035.t1, g11038.t1, g1122.t1, g11256.t1, g11297.t1, g11307.t1, g11397.t1, g12773.t1, g234.t1, g3685.t1, g4357.t1, g659.t1, g8983.t1, g9973.t1
......GO:0031328	BP	p	positive regulation of cellular biosynthetic process	15/3930	250/12783	2.95146e-06	6	15	0.0181042	0.0176478	0.0169	4.41567e-05	g10296.t1, g11035.t1, g11038.t1, g1122.t1, g11256.t1, g11297.t1, g11307.t1, g11397.t1, g12773.t1, g234.t1, g3685.t1, g4357.t1, g659.t1, g8983.t1, g9973.t1
...GO:0010033	BP	p	response to organic substance	18/3930	194/12783	2.986e-06	3	18	0.0183161	0.0178544	0.0170919	4.4401e-05	g10271.t1, g11297.t1, g11307.t1, g11397.t1, g11899.t1, g12773.t1, g234.t1, g2813.t1, g3967.t1, g4311.t1, g5742.t1, g6408.t1, g659.t1, g6670.t1, g7756.t1, g8983.t1, g983.t1, g985.t1
........GO:0006364	BP	p	rRNA processing	7/3930	194/12783	2.986e-06	9	7	0.0183161	0.0178544	0.0170919	4.4401e-05	g11184.t1, g1743.t1, g3041.t1, g3042.t1, g4527.t1, g5015.t1, g8237.t1
.....GO:0031324	BP	p	negative regulation of cellular metabolic process	24/3930	340/12783	2.9895e-06	5	24	0.0183376	0.0178753	0.0171059	4.4401e-05	g10249.t1, g10307.t1, g1122.t1, g11256.t1, g11297.t1, g11307.t1, g1131.t1, g11367.t1, g11378.t1, g11390.t1, g11397.t1, g12773.t1, g2295.t1, g234.t1, g237.t1, g315.t1, g3685.t1, g4357.t1, g4424.t1, g5500.t1, g659.t1, g8206.t1, g8892.t1, g8982.t1
.......GO:2000113	BP	p	negative regulation of cellular macromolecule biosynthetic process	17/3930	266/12783	3.05418e-06	7	17	0.0187344	0.0182621	0.017473	4.49527e-05	g1122.t1, g11256.t1, g11297.t1, g11307.t1, g1131.t1, g11367.t1, g11378.t1, g11390.t1, g11397.t1, g12773.t1, g234.t1, g237.t1, g3685.t1, g4357.t1, g4424.t1, g5500.t1, g659.t1
.....GO:0033043	BP	p	regulation of organelle organization	19/3930	306/12783	3.05714e-06	5	19	0.0187525	0.0182797	0.0174868	4.49527e-05	g10408.t1, g10962.t1, g11005.t1, g1131.t1, g11388.t1, g11603.t1, g11791.t1, g12767.t1, g2295.t1, g2518.t1, g3358.t1, g3552.t1, g363.t1, g3685.t1, g382.t1, g4285.t1, g4357.t1, g8206.t1, g8892.t1
......GO:1902532	BP	p	negative regulation of intracellular signal transduction	2/3930	53/12783	3.07421e-06	7	2	0.0188572	0.0183818	0.0175814	4.49527e-05	g3138.t1, g4285.t1
.......GO:0000724	BP	p	double-strand break repair via homologous recombination	2/3930	53/12783	3.07421e-06	9	2	0.0188572	0.0183818	0.0175814	4.49527e-05	g10161.t1, g1131.t1
.....GO:0033365	BP	p	protein localization to organelle	22/3930	274/12783	3.08201e-06	5	22	0.0189051	0.0184285	0.0176199	4.49527e-05	g10161.t1, g10962.t1, g11388.t1, g11899.t1, g2813.t1, g3278.t1, g365.t1, g3733.t1, g382.t1, g3967.t1, g4137.t1, g4140.t1, g4311.t1, g5745.t1, g6408.t1, g7183.t1, g8122.t1, g8123.t1, g8152.t1, g8245.t1, g8246.t1, g9555.t1
...GO:0035556	BP	p	intracellular signal transduction	10/3930	208/12783	3.09286e-06	5	10	0.0189716	0.0184934	0.0176788	4.49527e-05	g10200.t1, g10296.t1, g10962.t1, g11603.t1, g234.t1, g3278.t1, g3733.t1, g382.t1, g4285.t1, g6790.t1
...GO:0000278	BP	p	mitotic cell cycle	17/3930	290/12783	3.09479e-06	3	17	0.0189834	0.0185049	0.0176867	4.49527e-05	g10161.t1, g10200.t1, g10296.t1, g10962.t1, g11060.t1, g1131.t1, g11388.t1, g234.t1, g3552.t1, g363.t1, g382.t1, g4137.t1, g4140.t1, g5746.t1, g6457.t1, g6458.t1, g8892.t1
......GO:0016071	BP	p	mRNA metabolic process	15/3930	229/12783	3.09582e-06	7	15	0.0189898	0.018511	0.0176895	4.49527e-05	g10326.t1, g1122.t1, g11372.t1, g12071.t1, g12072.t1, g4064.t1, g4527.t1, g4742.t1, g5088.t1, g5742.t1, g6983.t1, g8449.t1, g983.t1, g985.t1, g9973.t1
......GO:0034660	BP	p	ncRNA metabolic process	9/3930	350/12783	3.1099e-06	7	9	0.0190761	0.0185952	0.0177668	4.49527e-05	g11184.t1, g1743.t1, g3041.t1, g3042.t1, g3358.t1, g4527.t1, g5015.t1, g6485.t1, g8237.t1
....GO:0006974	BP	p	cellular response to DNA damage stimulus	14/3930	236/12783	3.11324e-06	4	14	0.0190966	0.0186152	0.0177828	4.49527e-05	g10161.t1, g10200.t1, g11060.t1, g1131.t1, g2295.t1, g234.t1, g3279.t1, g3281.t1, g3283.t1, g3285.t1, g3358.t1, g4883.t1, g8206.t1, g8892.t1
......GO:0045934	BP	p	negative regulation of nucleobase-containing compound metabolic process	17/3930	243/12783	3.11459e-06	6	17	0.0191049	0.0186233	0.0177874	4.49527e-05	g1122.t1, g11256.t1, g11297.t1, g11307.t1, g1131.t1, g11367.t1, g11378.t1, g11390.t1, g11397.t1, g12773.t1, g2295.t1, g237.t1, g3685.t1, g4357.t1, g4424.t1, g5500.t1, g659.t1
.....GO:0043043	BP	p	peptide biosynthetic process	13/3930	243/12783	3.11459e-06	6	13	0.0191049	0.0186233	0.0177874	4.49527e-05	g10271.t1, g11175.t1, g11184.t1, g1184.t1, g3210.t1, g3212.t1, g3214.t1, g3217.t1, g3967.t1, g4237.t1, g4311.t1, g6408.t1, g8237.t1
.....GO:0051172	BP	p	negative regulation of nitrogen compound metabolic process	22/3930	324/12783	3.16571e-06	5	22	0.0194185	0.0189289	0.018073	4.55832e-05	g10249.t1, g10307.t1, g1122.t1, g11256.t1, g11297.t1, g11307.t1, g1131.t1, g11367.t1, g11378.t1, g11390.t1, g11397.t1, g12773.t1, g2295.t1, g234.t1, g237.t1, g3685.t1, g4357.t1, g4424.t1, g5500.t1, g659.t1, g8206.t1, g8892.t1
.......GO:0006357	BP	p	regulation of transcription by RNA polymerase II	18/3930	299/12783	3.17499e-06	10	18	0.0194754	0.0189844	0.0181228	4.56098e-05	g11035.t1, g11038.t1, g1122.t1, g11256.t1, g11297.t1, g11307.t1, g11367.t1, g11378.t1, g11390.t1, g11397.t1, g12773.t1, g1743.t1, g237.t1, g3685.t1, g4357.t1, g659.t1, g8983.t1, g9973.t1
....GO:0015031	BP	p	protein transport	21/3930	398/12783	3.19835e-06	5	21	0.0196187	0.0191241	0.018253	4.58381e-05	g10296.t1, g11899.t1, g2813.t1, g3278.t1, g365.t1, g3733.t1, g3967.t1, g4311.t1, g441.t1, g5055.t1, g5745.t1, g6408.t1, g7183.t1, g778.t1, g8122.t1, g8123.t1, g8152.t1, g8245.t1, g8246.t1, g9287.t1, g9555.t1
....GO:0044265	BP	p	cellular macromolecule catabolic process	23/3930	291/12783	3.20689e-06	5	23	0.019671	0.0191751	0.0182985	4.58405e-05	g11005.t1, g1131.t1, g11791.t1, g12767.t1, g1557.t1, g2419.t1, g3278.t1, g3322.t1, g3329.t1, g3733.t1, g3967.t1, g4223.t1, g4311.t1, g5742.t1, g6408.t1, g6670.t1, g7967.t1, g8206.t1, g8982.t1, g8983.t1, g983.t1, g985.t1, g9907.t1
....GO:0009892	BP	p	negative regulation of metabolic process	30/3930	379/12783	3.22094e-06	4	30	0.0197573	0.0192592	0.0183755	4.58405e-05	g10249.t1, g10307.t1, g1122.t1, g11256.t1, g11297.t1, g11307.t1, g1131.t1, g11367.t1, g11372.t1, g11378.t1, g11390.t1, g11397.t1, g12773.t1, g2295.t1, g234.t1, g237.t1, g315.t1, g3685.t1, g4357.t1, g4424.t1, g5500.t1, g5742.t1, g659.t1, g8206.t1, g8892.t1, g8982.t1, g8983.t1, g983.t1, g985.t1, g9973.t1
...GO:0044283	BP	p	small molecule biosynthetic process	8/3930	244/12783	3.23169e-06	3	8	0.0198232	0.0193235	0.0184303	4.58871e-05	g11176.t1, g11965.t1, g2861.t1, g4588.t1, g5544.t1, g6277.t1, g7090.t1, g7975.t1
....GO:0006796	BP	p	phosphate-containing compound metabolic process	18/3930	429/12783	3.31181e-06	4	18	0.0203146	0.0198025	0.0188839	4.6916e-05	g11064.t1, g11176.t1, g11286.t1, g11312.t1, g11367.t1, g11378.t1, g11390.t1, g2939.t1, g3138.t1, g3357.t1, g5308.t1, g5378.t1, g5544.t1, g5742.t1, g7183.t1, g9555.t1, g983.t1, g985.t1
....GO:0022613	BP	p	ribonucleoprotein complex biogenesis	12/3930	361/12783	3.34304e-06	4	12	0.0205062	0.0199893	0.0190587	4.72494e-05	g10326.t1, g11184.t1, g11372.t1, g1743.t1, g3041.t1, g3042.t1, g4527.t1, g5015.t1, g5088.t1, g8237.t1, g8449.t1, g9973.t1
.....GO:0065003	BP	p	protein-containing complex assembly	17/3930	362/12783	3.37546e-06	5	17	0.0207051	0.0201831	0.0192401	4.75559e-05	g10326.t1, g11372.t1, g1743.t1, g3041.t1, g3042.t1, g3278.t1, g3733.t1, g4137.t1, g4140.t1, g441.t1, g5088.t1, g5742.t1, g8237.t1, g8449.t1, g983.t1, g985.t1, g9973.t1
...GO:0042592	BP	p	homeostatic process	14/3930	203/12783	3.40701e-06	3	14	0.0208986	0.0203717	0.0194063	4.7605e-05	g10271.t1, g1131.t1, g11327.t1, g11359.t1, g11376.t1, g11379.t1, g11391.t1, g1501.t1, g1508.t1, g1557.t1, g2861.t1, g4223.t1, g5500.t1, g8206.t1
......GO:0045935	BP	p	positive regulation of nucleobase-containing compound metabolic process	17/3930	261/12783	3.44415e-06	6	17	0.0211264	0.0205938	0.0196144	4.77031e-05	g11035.t1, g11038.t1, g1122.t1, g11256.t1, g11297.t1, g11307.t1, g11367.t1, g11378.t1, g11390.t1, g11397.t1, g12773.t1, g3685.t1, g4357.t1, g659.t1, g8206.t1, g8983.t1, g9973.t1
..GO:0065009	BP	p	regulation of molecular function	18/3930	309/12783	3.44918e-06	2	18	0.0211573	0.0206239	0.0196396	4.77031e-05	g10161.t1, g10249.t1, g10296.t1, g10307.t1, g10962.t1, g1131.t1, g11367.t1, g11378.t1, g11388.t1, g11390.t1, g234.t1, g2813.t1, g3278.t1, g3733.t1, g382.t1, g4237.t1, g8206.t1, g8892.t1
......GO:0033674	BP	p	positive regulation of kinase activity	1/3930	44/12783	3.49404e-06	9	1	0.0214324	0.0208921	0.0198881	4.77031e-05	g234.t1
........GO:0034243	BP	p	regulation of transcription elongation from RNA polymerase II promoter	1/3930	44/12783	3.49404e-06	11	1	0.0214324	0.0208921	0.0198881	4.77031e-05	g1122.t1
........GO:0090329	BP	p	regulation of DNA-dependent DNA replication	1/3930	44/12783	3.49404e-06	8	1	0.0214324	0.0208921	0.0198881	4.77031e-05	g11256.t1
....GO:0006348	BP	p	chromatin silencing at telomere	1/3930	44/12783	3.49404e-06	12	1	0.0214324	0.0208921	0.0198881	4.77031e-05	g5500.t1
.GO:0000003	BP	p	reproduction	13/3930	293/12783	3.50585e-06	1	13	0.0215049	0.0209628	0.0199413	4.77031e-05	g11297.t1, g11307.t1, g11397.t1, g12773.t1, g2295.t1, g2419.t1, g363.t1, g4137.t1, g4140.t1, g5746.t1, g659.t1, g7756.t1, g8892.t1
....GO:0006886	BP	p	intracellular protein transport	21/3930	382/12783	3.50661e-06	6	21	0.0215095	0.0209673	0.0199421	4.77031e-05	g10296.t1, g11899.t1, g2813.t1, g3278.t1, g365.t1, g3733.t1, g3967.t1, g4311.t1, g441.t1, g5055.t1, g5745.t1, g6408.t1, g7183.t1, g778.t1, g8122.t1, g8123.t1, g8152.t1, g8245.t1, g8246.t1, g9287.t1, g9555.t1
.....GO:0010604	BP	p	positive regulation of macromolecule metabolic process	23/3930	382/12783	3.50661e-06	5	23	0.0215095	0.0209673	0.0199421	4.77031e-05	g11005.t1, g11035.t1, g11038.t1, g1122.t1, g11256.t1, g11297.t1, g11307.t1, g11367.t1, g11372.t1, g11378.t1, g11390.t1, g11397.t1, g11791.t1, g12767.t1, g12773.t1, g2295.t1, g234.t1, g3685.t1, g4357.t1, g659.t1, g8206.t1, g8983.t1, g9973.t1
..GO:0007165	BP	p	signal transduction	16/3930	277/12783	3.50735e-06	4	16	0.0215141	0.0209717	0.0199393	4.77031e-05	g10200.t1, g10271.t1, g10296.t1, g10962.t1, g11603.t1, g234.t1, g2813.t1, g3278.t1, g3733.t1, g382.t1, g4285.t1, g5742.t1, g6790.t1, g7756.t1, g983.t1, g985.t1
.....GO:0019752	BP	p	carboxylic acid metabolic process	10/3930	277/12783	3.50735e-06	5	10	0.0215141	0.0209717	0.0199393	4.77031e-05	g11176.t1, g11286.t1, g11312.t1, g11965.t1, g3357.t1, g5544.t1, g6277.t1, g7183.t1, g7975.t1, g9555.t1
..GO:0007154	BP	p	cell communication	29/3930	345/12783	3.55531e-06	2	29	0.0218083	0.0212585	0.0202048	4.82484e-05	g10271.t1, g10296.t1, g10962.t1, g11035.t1, g11038.t1, g1122.t1, g11297.t1, g11307.t1, g11367.t1, g11378.t1, g11390.t1, g11397.t1, g11603.t1, g12773.t1, g234.t1, g237.t1, g2813.t1, g3278.t1, g3733.t1, g382.t1, g4285.t1, g5742.t1, g6457.t1, g6458.t1, g659.t1, g6790.t1, g7756.t1, g983.t1, g985.t1
....GO:0051128	BP	p	regulation of cellular component organization	24/3930	402/12783	3.59631e-06	4	24	0.0220598	0.0215036	0.0204342	4.82578e-05	g10296.t1, g10408.t1, g10962.t1, g11005.t1, g1131.t1, g11388.t1, g11603.t1, g11791.t1, g11899.t1, g12767.t1, g2295.t1, g2518.t1, g3358.t1, g3552.t1, g363.t1, g3685.t1, g382.t1, g4285.t1, g4357.t1, g441.t1, g5746.t1, g8206.t1, g8892.t1, g8983.t1
..GO:0022402	BP	p	cell cycle process	20/3930	402/12783	3.59631e-06	2	20	0.0220598	0.0215036	0.0204342	4.82578e-05	g10161.t1, g10200.t1, g10296.t1, g10962.t1, g11060.t1, g1131.t1, g11388.t1, g2295.t1, g234.t1, g2419.t1, g3552.t1, g363.t1, g382.t1, g4137.t1, g4140.t1, g5746.t1, g6457.t1, g6458.t1, g8892.t1, g9287.t1
......GO:0034622	BP	p	cellular protein-containing complex assembly	13/3930	346/12783	3.61855e-06	6	13	0.0221962	0.0216367	0.0205534	4.82578e-05	g10326.t1, g11372.t1, g1743.t1, g3041.t1, g3042.t1, g3278.t1, g3733.t1, g4137.t1, g4140.t1, g5088.t1, g8237.t1, g8449.t1, g9973.t1
.....GO:0043604	BP	p	amide biosynthetic process	14/3930	286/12783	3.62032e-06	5	14	0.022207	0.0216472	0.0205598	4.82578e-05	g10271.t1, g11175.t1, g11184.t1, g1184.t1, g3210.t1, g3212.t1, g3214.t1, g3217.t1, g3357.t1, g3967.t1, g4237.t1, g4311.t1, g6408.t1, g8237.t1
....GO:0043436	BP	p	oxoacid metabolic process	10/3930	286/12783	3.62032e-06	4	10	0.022207	0.0216472	0.0205598	4.82578e-05	g11176.t1, g11286.t1, g11312.t1, g11965.t1, g3357.t1, g5544.t1, g6277.t1, g7183.t1, g7975.t1, g9555.t1
....GO:0010243	BP	p	response to organonitrogen compound	4/3930	64/12783	3.63084e-06	4	4	0.0222715	0.0217101	0.0206123	4.82578e-05	g11899.t1, g234.t1, g6670.t1, g8983.t1
....GO:1901565	BP	p	organonitrogen compound catabolic process	19/3930	270/12783	3.63528e-06	4	19	0.0222988	0.0217367	0.0206339	4.82578e-05	g10145.t1, g11005.t1, g11791.t1, g12767.t1, g1557.t1, g2419.t1, g3967.t1, g4223.t1, g4311.t1, g6180.t1, g6408.t1, g6457.t1, g6458.t1, g6670.t1, g8206.t1, g8982.t1, g8983.t1, g9348.t1, g9349.t1
.......GO:0034470	BP	p	ncRNA processing	8/3930	270/12783	3.63528e-06	8	8	0.0222988	0.0217367	0.0206339	4.82578e-05	g11184.t1, g1743.t1, g3041.t1, g3042.t1, g4527.t1, g5015.t1, g6485.t1, g8237.t1
.....GO:0042254	BP	p	ribosome biogenesis	7/3930	278/12783	3.63542e-06	5	7	0.0222996	0.0217375	0.0206273	4.82578e-05	g11184.t1, g1743.t1, g3041.t1, g3042.t1, g4527.t1, g5015.t1, g8237.t1
..GO:0016192	BP	p	vesicle-mediated transport	15/3930	278/12783	3.63542e-06	4	15	0.0222996	0.0217375	0.0206273	4.82578e-05	g10271.t1, g10296.t1, g2813.t1, g2861.t1, g3278.t1, g3733.t1, g3967.t1, g4311.t1, g441.t1, g5055.t1, g6408.t1, g778.t1, g8152.t1, g8206.t1, g9287.t1
.....GO:0015833	BP	p	peptide transport	29/3930	393/12783	3.6498e-06	6	29	0.0223879	0.0218235	0.0207017	4.82578e-05	g10296.t1, g11710.t1, g11726.t1, g11860.t1, g11875.t1, g11899.t1, g2813.t1, g3278.t1, g365.t1, g3733.t1, g3967.t1, g4311.t1, g441.t1, g4484.t1, g5055.t1, g5745.t1, g6408.t1, g7183.t1, g773.t1, g774.t1, g778.t1, g786.t1, g8122.t1, g8123.t1, g8152.t1, g8245.t1, g8246.t1, g9287.t1, g9555.t1
.....GO:0010605	BP	p	negative regulation of macromolecule metabolic process	28/3930	355/12783	3.65041e-06	5	28	0.0223916	0.0218271	0.0207015	4.82578e-05	g10249.t1, g10307.t1, g1122.t1, g11256.t1, g11297.t1, g11307.t1, g1131.t1, g11367.t1, g11372.t1, g11378.t1, g11390.t1, g11397.t1, g12773.t1, g2295.t1, g234.t1, g237.t1, g3685.t1, g4357.t1, g4424.t1, g5500.t1, g5742.t1, g659.t1, g8206.t1, g8892.t1, g8983.t1, g983.t1, g985.t1, g9973.t1
..GO:0009056	BP	p	catabolic process	44/3930	554/12783	3.69234e-06	2	44	0.0226488	0.0220778	0.0209355	4.84165e-05	g10145.t1, g11005.t1, g11176.t1, g1131.t1, g11791.t1, g12767.t1, g1557.t1, g1627.t1, g1628.t1, g1632.t1, g1633.t1, g1723.t1, g1724.t1, g2419.t1, g2861.t1, g2894.t1, g2939.t1, g3278.t1, g3322.t1, g3329.t1, g3356.t1, g3357.t1, g3733.t1, g3967.t1, g4223.t1, g4311.t1, g5544.t1, g5742.t1, g6103.t1, g6180.t1, g6408.t1, g6457.t1, g6458.t1, g6670.t1, g7967.t1, g7975.t1, g8206.t1, g8982.t1, g8983.t1, g934…
.....GO:0010556	BP	p	regulation of macromolecule biosynthetic process	26/3930	531/12783	3.71588e-06	5	26	0.0227932	0.0222186	0.0210653	4.84165e-05	g11035.t1, g11038.t1, g11060.t1, g1122.t1, g11256.t1, g11297.t1, g11307.t1, g1131.t1, g11367.t1, g11378.t1, g11390.t1, g11397.t1, g12773.t1, g1743.t1, g234.t1, g237.t1, g3358.t1, g3685.t1, g4237.t1, g4357.t1, g4424.t1, g5500.t1, g659.t1, g8206.t1, g8983.t1, g9973.t1
...GO:0048519	BP	p	negative regulation of biological process	40/3930	531/12783	3.71588e-06	3	40	0.0227932	0.0222186	0.0210653	4.84165e-05	g10200.t1, g10249.t1, g10307.t1, g1122.t1, g11256.t1, g11297.t1, g11307.t1, g1131.t1, g11367.t1, g11372.t1, g11378.t1, g11388.t1, g11390.t1, g11397.t1, g11603.t1, g11899.t1, g12773.t1, g2295.t1, g234.t1, g237.t1, g3138.t1, g315.t1, g3358.t1, g3685.t1, g3967.t1, g4285.t1, g4311.t1, g4357.t1, g4424.t1, g5500.t1, g5742.t1, g6408.t1, g659.t1, g8206.t1, g8892.t1, g8982.t1, g8983.t1, g983.t1, g985.t1, …
....GO:0043603	BP	p	cellular amide metabolic process	14/3930	329/12783	3.74659e-06	4	14	0.0229816	0.0224022	0.0212169	4.86898e-05	g10271.t1, g11175.t1, g11184.t1, g1184.t1, g3210.t1, g3212.t1, g3214.t1, g3217.t1, g3357.t1, g3967.t1, g4237.t1, g4311.t1, g6408.t1, g8237.t1
.....GO:0051173	BP	p	positive regulation of nitrogen compound metabolic process	21/3930	384/12783	3.77034e-06	5	21	0.0231272	0.0225442	0.0213476	4.88948e-05	g11005.t1, g11035.t1, g11038.t1, g1122.t1, g11256.t1, g11297.t1, g11307.t1, g11367.t1, g11378.t1, g11390.t1, g11397.t1, g11791.t1, g12767.t1, g12773.t1, g234.t1, g3685.t1, g4357.t1, g659.t1, g8206.t1, g8983.t1, g9973.t1
.......GO:1903506	BP	p	regulation of nucleic acid-templated transcription	22/3930	404/12783	3.79276e-06	8	22	0.0232648	0.0226783	0.0214708	4.89149e-05	g11035.t1, g11038.t1, g1122.t1, g11256.t1, g11297.t1, g11307.t1, g11367.t1, g11378.t1, g11390.t1, g11397.t1, g12773.t1, g1743.t1, g237.t1, g3358.t1, g3685.t1, g4357.t1, g4424.t1, g5500.t1, g659.t1, g8206.t1, g8983.t1, g9973.t1
......GO:2001141	BP	p	regulation of RNA biosynthetic process	22/3930	404/12783	3.79276e-06	7	22	0.0232648	0.0226783	0.0214708	4.89149e-05	g11035.t1, g11038.t1, g1122.t1, g11256.t1, g11297.t1, g11307.t1, g11367.t1, g11378.t1, g11390.t1, g11397.t1, g12773.t1, g1743.t1, g237.t1, g3358.t1, g3685.t1, g4357.t1, g4424.t1, g5500.t1, g659.t1, g8206.t1, g8983.t1, g9973.t1
......GO:0006355	BP	p	regulation of transcription, DNA-templated	22/3930	403/12783	3.79581e-06	9	22	0.0232835	0.0226965	0.0214805	4.89149e-05	g11035.t1, g11038.t1, g1122.t1, g11256.t1, g11297.t1, g11307.t1, g11367.t1, g11378.t1, g11390.t1, g11397.t1, g12773.t1, g1743.t1, g237.t1, g3358.t1, g3685.t1, g4357.t1, g4424.t1, g5500.t1, g659.t1, g8206.t1, g8983.t1, g9973.t1
..GO:0065008	BP	p	regulation of biological quality	26/3930	466/12783	3.83007e-06	2	26	0.0234936	0.0229014	0.0216705	4.92529e-05	g10271.t1, g10296.t1, g10962.t1, g1131.t1, g11327.t1, g11359.t1, g11376.t1, g11379.t1, g11391.t1, g11603.t1, g1501.t1, g1508.t1, g1557.t1, g1743.t1, g2295.t1, g2861.t1, g3552.t1, g382.t1, g4223.t1, g5500.t1, g5746.t1, g8075.t1, g8076.t1, g8077.t1, g8078.t1, g8206.t1
...GO:0048518	BP	p	positive regulation of biological process	39/3930	580/12783	3.84794e-06	3	39	0.0236033	0.0230083	0.0217678	4.92826e-05	g10296.t1, g10962.t1, g11005.t1, g11035.t1, g11038.t1, g1122.t1, g11256.t1, g11297.t1, g11307.t1, g1131.t1, g11367.t1, g11372.t1, g11378.t1, g11388.t1, g11390.t1, g11397.t1, g11603.t1, g11791.t1, g11899.t1, g12767.t1, g12773.t1, g2295.t1, g234.t1, g2813.t1, g3358.t1, g3552.t1, g3685.t1, g382.t1, g3967.t1, g4311.t1, g4357.t1, g441.t1, g6408.t1, g659.t1, g7756.t1, g8206.t1, g8892.t1, g8983.t1, g997…
...GO:1901615	BP	p	organic hydroxy compound metabolic process	8/3930	88/12783	3.86095e-06	3	8	0.0236831	0.023086	0.0218375	4.92826e-05	g11176.t1, g2861.t1, g4588.t1, g5544.t1, g5742.t1, g7090.t1, g983.t1, g985.t1
......GO:0006396	BP	p	RNA processing	19/3930	414/12783	3.86192e-06	7	19	0.023689	0.0230918	0.0218392	4.92826e-05	g10326.t1, g11184.t1, g1122.t1, g11372.t1, g12071.t1, g12072.t1, g1743.t1, g3041.t1, g3042.t1, g4064.t1, g4527.t1, g4742.t1, g5015.t1, g5088.t1, g6485.t1, g6983.t1, g8237.t1, g8449.t1, g9973.t1
...GO:1901575	BP	p	organic substance catabolic process	43/3930	477/12783	3.8743e-06	3	43	0.0237649	0.0231658	0.0219053	4.92826e-05	g10145.t1, g11005.t1, g11176.t1, g1131.t1, g11791.t1, g12767.t1, g1557.t1, g1627.t1, g1628.t1, g1632.t1, g1633.t1, g1723.t1, g1724.t1, g2419.t1, g2894.t1, g2939.t1, g3278.t1, g3322.t1, g3329.t1, g3356.t1, g3357.t1, g3733.t1, g3967.t1, g4223.t1, g4311.t1, g5544.t1, g5742.t1, g6103.t1, g6180.t1, g6408.t1, g6457.t1, g6458.t1, g6670.t1, g7967.t1, g7975.t1, g8206.t1, g8982.t1, g8983.t1, g9348.t1, g934…
....GO:1901617	BP	p	organic hydroxy compound biosynthetic process	3/3930	57/12783	3.88493e-06	4	3	0.0238301	0.0232294	0.0219615	4.92826e-05	g2861.t1, g4588.t1, g7090.t1
...GO:0045184	BP	p	establishment of protein localization	21/3930	405/12783	3.8874e-06	4	21	0.0238453	0.0232442	0.0219716	4.92826e-05	g10296.t1, g11899.t1, g2813.t1, g3278.t1, g365.t1, g3733.t1, g3967.t1, g4311.t1, g441.t1, g5055.t1, g5745.t1, g6408.t1, g7183.t1, g778.t1, g8122.t1, g8123.t1, g8152.t1, g8245.t1, g8246.t1, g9287.t1, g9555.t1
....GO:0071705	BP	p	nitrogen compound transport	30/3930	467/12783	3.92553e-06	4	30	0.0240792	0.0234722	0.0221832	4.92826e-05	g10296.t1, g11710.t1, g11726.t1, g11860.t1, g11875.t1, g11899.t1, g2813.t1, g3278.t1, g365.t1, g3733.t1, g3967.t1, g4311.t1, g441.t1, g4484.t1, g5055.t1, g5745.t1, g6408.t1, g7183.t1, g773.t1, g774.t1, g778.t1, g786.t1, g8122.t1, g8123.t1, g8152.t1, g8206.t1, g8245.t1, g8246.t1, g9287.t1, g9555.t1
..GO:0042221	BP	p	response to chemical	42/3930	467/12783	3.92553e-06	2	42	0.0240792	0.0234722	0.0221832	4.92826e-05	g10233.t1, g10240.t1, g10241.t1, g10271.t1, g11035.t1, g11038.t1, g11297.t1, g11307.t1, g11367.t1, g11378.t1, g11390.t1, g11397.t1, g11710.t1, g11726.t1, g11860.t1, g11875.t1, g11899.t1, g12773.t1, g1557.t1, g2033.t1, g234.t1, g237.t1, g2813.t1, g3138.t1, g315.t1, g3967.t1, g4223.t1, g4311.t1, g4588.t1, g5742.t1, g6408.t1, g659.t1, g6670.t1, g7641.t1, g7645.t1, g7660.t1, g7756.t1, g8206.t1, g8756…
....GO:0098660	BP	p	inorganic ion transmembrane transport	11/3930	102/12783	3.92556e-06	6	11	0.0240794	0.0234724	0.0221755	4.92826e-05	g11327.t1, g11359.t1, g11376.t1, g11379.t1, g11391.t1, g11710.t1, g11726.t1, g11860.t1, g11875.t1, g1501.t1, g1508.t1
..GO:0006950	BP	p	response to stress	50/3930	581/12783	3.92971e-06	2	50	0.0241048	0.0234971	0.022195	4.92826e-05	g10161.t1, g10200.t1, g10271.t1, g11060.t1, g1122.t1, g11297.t1, g11307.t1, g1131.t1, g11367.t1, g11378.t1, g11390.t1, g11397.t1, g11710.t1, g11726.t1, g11860.t1, g11875.t1, g12773.t1, g1557.t1, g2033.t1, g2295.t1, g234.t1, g237.t1, g2813.t1, g315.t1, g3279.t1, g3281.t1, g3283.t1, g3285.t1, g3358.t1, g3967.t1, g4223.t1, g4285.t1, g4311.t1, g4883.t1, g5742.t1, g6408.t1, g6457.t1, g6458.t1, g659.t1…
....GO:0048523	BP	p	negative regulation of cellular process	35/3930	489/12783	3.94389e-06	4	35	0.0241918	0.0235819	0.0222711	4.92826e-05	g10200.t1, g10249.t1, g10307.t1, g1122.t1, g11256.t1, g11297.t1, g11307.t1, g1131.t1, g11367.t1, g11378.t1, g11388.t1, g11390.t1, g11397.t1, g11603.t1, g11899.t1, g12773.t1, g2295.t1, g234.t1, g237.t1, g3138.t1, g315.t1, g3358.t1, g3685.t1, g3967.t1, g4285.t1, g4311.t1, g4357.t1, g4424.t1, g5500.t1, g6408.t1, g659.t1, g8206.t1, g8892.t1, g8982.t1, g8983.t1
.....GO:0051246	BP	p	regulation of protein metabolic process	18/3930	322/12783	3.95282e-06	5	18	0.0242466	0.0236354	0.0223176	4.92826e-05	g10249.t1, g10307.t1, g10408.t1, g11005.t1, g11367.t1, g11378.t1, g11390.t1, g11791.t1, g12767.t1, g2295.t1, g234.t1, g2518.t1, g3685.t1, g4237.t1, g4357.t1, g8206.t1, g8892.t1, g8983.t1
....GO:0043933	BP	p	protein-containing complex subunit organization	28/3930	446/12783	3.96163e-06	4	28	0.0243006	0.023688	0.0223634	4.92826e-05	g10326.t1, g11297.t1, g11307.t1, g11372.t1, g11397.t1, g12071.t1, g12072.t1, g12773.t1, g1743.t1, g3041.t1, g3042.t1, g3278.t1, g3733.t1, g3967.t1, g4137.t1, g4140.t1, g4311.t1, g441.t1, g5088.t1, g5742.t1, g6408.t1, g659.t1, g8206.t1, g8237.t1, g8449.t1, g983.t1, g985.t1, g9973.t1
...GO:0008104	BP	p	protein localization	28/3930	534/12783	3.96347e-06	3	28	0.0243119	0.0236991	0.0223698	4.92826e-05	g10161.t1, g10296.t1, g10962.t1, g11388.t1, g11899.t1, g2813.t1, g3278.t1, g3552.t1, g365.t1, g3733.t1, g382.t1, g3967.t1, g4137.t1, g4140.t1, g4311.t1, g441.t1, g5055.t1, g5745.t1, g6408.t1, g7183.t1, g778.t1, g8122.t1, g8123.t1, g8152.t1, g8245.t1, g8246.t1, g9287.t1, g9555.t1
....GO:0071702	BP	p	organic substance transport	31/3930	511/12783	3.96369e-06	4	31	0.0243133	0.0237003	0.0223671	4.92826e-05	g10296.t1, g11710.t1, g11726.t1, g11860.t1, g11875.t1, g11899.t1, g2813.t1, g2861.t1, g3278.t1, g365.t1, g3733.t1, g3967.t1, g4311.t1, g441.t1, g4484.t1, g5055.t1, g5745.t1, g6408.t1, g7183.t1, g773.t1, g774.t1, g778.t1, g786.t1, g8122.t1, g8123.t1, g8152.t1, g8206.t1, g8245.t1, g8246.t1, g9287.t1, g9555.t1
..GO:0007049	BP	p	cell cycle	19/3930	416/12783	3.98982e-06	2	19	0.0244736	0.0238566	0.0225106	4.92826e-05	g10161.t1, g10200.t1, g10296.t1, g10962.t1, g11060.t1, g1131.t1, g11388.t1, g2295.t1, g234.t1, g2419.t1, g3552.t1, g363.t1, g382.t1, g4137.t1, g4140.t1, g5746.t1, g6457.t1, g6458.t1, g8892.t1
.....GO:0043549	BP	p	regulation of kinase activity	6/3930	76/12783	3.99048e-06	8	6	0.0244776	0.0238605	0.0225103	4.92826e-05	g11367.t1, g11378.t1, g11390.t1, g234.t1, g3278.t1, g3733.t1
.......GO:0018205	BP	p	peptidyl-lysine modification	6/3930	76/12783	3.99048e-06	8	6	0.0244776	0.0238605	0.0225103	4.92826e-05	g12372.t1, g12378.t1, g1743.t1, g2295.t1, g3357.t1, g5500.t1
....GO:0009889	BP	p	regulation of biosynthetic process	28/3930	558/12783	3.99306e-06	4	28	0.0244935	0.023876	0.0225169	4.92826e-05	g10296.t1, g11035.t1, g11038.t1, g11060.t1, g1122.t1, g11256.t1, g11297.t1, g11307.t1, g1131.t1, g11367.t1, g11378.t1, g11390.t1, g11397.t1, g12773.t1, g1743.t1, g234.t1, g237.t1, g3358.t1, g3685.t1, g4237.t1, g4357.t1, g4424.t1, g5500.t1, g659.t1, g8206.t1, g8982.t1, g8983.t1, g9973.t1
.....GO:0031326	BP	p	regulation of cellular biosynthetic process	28/3930	558/12783	3.99306e-06	5	28	0.0244935	0.023876	0.0225169	4.92826e-05	g10296.t1, g11035.t1, g11038.t1, g11060.t1, g1122.t1, g11256.t1, g11297.t1, g11307.t1, g1131.t1, g11367.t1, g11378.t1, g11390.t1, g11397.t1, g12773.t1, g1743.t1, g234.t1, g237.t1, g3358.t1, g3685.t1, g4237.t1, g4357.t1, g4424.t1, g5500.t1, g659.t1, g8206.t1, g8982.t1, g8983.t1, g9973.t1
....GO:0051726	BP	p	regulation of cell cycle	18/3930	289/12783	4.06512e-06	4	18	0.0249354	0.0243068	0.0229151	4.98605e-05	g10200.t1, g10249.t1, g10307.t1, g10962.t1, g11005.t1, g11367.t1, g11378.t1, g11388.t1, g11390.t1, g11603.t1, g11791.t1, g12767.t1, g2295.t1, g234.t1, g3552.t1, g382.t1, g7756.t1, g8892.t1
....GO:0061640	BP	p	cytoskeleton-dependent cytokinesis	7/3930	80/12783	4.06778e-06	4	7	0.0249518	0.0243227	0.022926	4.98605e-05	g10296.t1, g10962.t1, g3552.t1, g363.t1, g382.t1, g6457.t1, g6458.t1
.....GO:0051252	BP	p	regulation of RNA metabolic process	22/3930	458/12783	4.07087e-06	6	22	0.0249707	0.0243412	0.0229394	4.98605e-05	g11035.t1, g11038.t1, g1122.t1, g11256.t1, g11297.t1, g11307.t1, g11367.t1, g11378.t1, g11390.t1, g11397.t1, g12773.t1, g1743.t1, g237.t1, g3358.t1, g3685.t1, g4357.t1, g4424.t1, g5500.t1, g659.t1, g8206.t1, g8983.t1, g9973.t1
...GO:0033554	BP	p	cellular response to stress	44/3930	547/12783	4.0724e-06	3	44	0.0249801	0.0243503	0.0229439	4.98605e-05	g10161.t1, g10200.t1, g10271.t1, g11060.t1, g1122.t1, g11297.t1, g11307.t1, g1131.t1, g11367.t1, g11378.t1, g11390.t1, g11397.t1, g12773.t1, g1557.t1, g2033.t1, g2295.t1, g234.t1, g237.t1, g315.t1, g3279.t1, g3281.t1, g3283.t1, g3285.t1, g3358.t1, g3967.t1, g4223.t1, g4285.t1, g4311.t1, g4883.t1, g5742.t1, g6408.t1, g6457.t1, g6458.t1, g659.t1, g6670.t1, g8075.t1, g8076.t1, g8077.t1, g8078.t1, g8…
.....GO:0019219	BP	p	regulation of nucleobase-containing compound metabolic process	28/3930	513/12783	4.13014e-06	5	28	0.0253343	0.0246956	0.0232651	5.0427e-05	g10200.t1, g10408.t1, g11035.t1, g11038.t1, g11060.t1, g1122.t1, g11256.t1, g11297.t1, g11307.t1, g1131.t1, g11367.t1, g11378.t1, g11390.t1, g11397.t1, g12773.t1, g1743.t1, g2295.t1, g237.t1, g2518.t1, g3358.t1, g3685.t1, g4357.t1, g4424.t1, g5500.t1, g659.t1, g8206.t1, g8983.t1, g9973.t1
.....GO:0031325	BP	p	positive regulation of cellular metabolic process	22/3930	407/12783	4.13511e-06	5	22	0.0253648	0.0247253	0.0232889	5.0427e-05	g10296.t1, g11005.t1, g11035.t1, g11038.t1, g1122.t1, g11256.t1, g11297.t1, g11307.t1, g11367.t1, g11378.t1, g11390.t1, g11397.t1, g11791.t1, g12767.t1, g12773.t1, g234.t1, g3685.t1, g4357.t1, g659.t1, g8206.t1, g8983.t1, g9973.t1
.....GO:0051276	BP	p	chromosome organization	25/3930	369/12783	4.17095e-06	5	25	0.0255846	0.0249396	0.0234866	5.07631e-05	g10161.t1, g11060.t1, g11256.t1, g11297.t1, g11307.t1, g1131.t1, g11388.t1, g11397.t1, g12372.t1, g12378.t1, g12773.t1, g1743.t1, g2295.t1, g3357.t1, g3358.t1, g3685.t1, g4137.t1, g4140.t1, g4357.t1, g4424.t1, g5500.t1, g5746.t1, g659.t1, g8206.t1, g8892.t1
....GO:0048522	BP	p	positive regulation of cellular process	33/3930	561/12783	4.22309e-06	4	33	0.0259044	0.0252514	0.023776	5.12959e-05	g10296.t1, g10962.t1, g11005.t1, g11035.t1, g11038.t1, g1122.t1, g11256.t1, g11297.t1, g11307.t1, g1131.t1, g11367.t1, g11378.t1, g11388.t1, g11390.t1, g11397.t1, g11603.t1, g11791.t1, g12767.t1, g12773.t1, g234.t1, g2813.t1, g3358.t1, g3552.t1, g3685.t1, g382.t1, g4357.t1, g441.t1, g659.t1, g7756.t1, g8206.t1, g8892.t1, g8983.t1, g9973.t1
.....GO:0006464	BP	p	cellular protein modification process	32/3930	514/12783	4.24907e-06	6	32	0.0260638	0.0254068	0.023918	5.13523e-05	g10145.t1, g10271.t1, g11256.t1, g11367.t1, g11378.t1, g11390.t1, g12372.t1, g12378.t1, g1557.t1, g1627.t1, g1628.t1, g1632.t1, g1633.t1, g1743.t1, g2295.t1, g2419.t1, g3138.t1, g3357.t1, g3685.t1, g3967.t1, g4223.t1, g4311.t1, g4357.t1, g5500.t1, g5742.t1, g6408.t1, g8206.t1, g839.t1, g8983.t1, g983.t1, g985.t1, g9932.t1
....GO:0036211	BP	p	protein modification process	32/3930	514/12783	4.24907e-06	5	32	0.0260638	0.0254068	0.023918	5.13523e-05	g10145.t1, g10271.t1, g11256.t1, g11367.t1, g11378.t1, g11390.t1, g12372.t1, g12378.t1, g1557.t1, g1627.t1, g1628.t1, g1632.t1, g1633.t1, g1743.t1, g2295.t1, g2419.t1, g3138.t1, g3357.t1, g3685.t1, g3967.t1, g4223.t1, g4311.t1, g4357.t1, g5500.t1, g5742.t1, g6408.t1, g8206.t1, g839.t1, g8983.t1, g983.t1, g985.t1, g9932.t1
....GO:0072524	BP	p	pyridine-containing compound metabolic process	2/3930	51/12783	4.26233e-06	4	2	0.0261451	0.025486	0.0239841	5.13523e-05	g11176.t1, g5544.t1
...GO:0006793	BP	p	phosphorus metabolic process	18/3930	439/12783	4.26517e-06	3	18	0.0261626	0.025503	0.0239959	5.13523e-05	g11064.t1, g11176.t1, g11286.t1, g11312.t1, g11367.t1, g11378.t1, g11390.t1, g2939.t1, g3138.t1, g3357.t1, g5308.t1, g5378.t1, g5544.t1, g5742.t1, g7183.t1, g9555.t1, g983.t1, g985.t1
...GO:0051649	BP	p	establishment of localization in cell	25/3930	515/12783	4.2696e-06	3	25	0.0261897	0.0255295	0.0240165	5.13523e-05	g10296.t1, g11899.t1, g2813.t1, g2861.t1, g3278.t1, g365.t1, g3733.t1, g3967.t1, g4137.t1, g4140.t1, g4311.t1, g441.t1, g5055.t1, g5745.t1, g5746.t1, g6408.t1, g7183.t1, g778.t1, g8122.t1, g8123.t1, g8152.t1, g8245.t1, g8246.t1, g9287.t1, g9555.t1
......GO:2000112	BP	p	regulation of cellular macromolecule biosynthetic process	26/3930	527/12783	4.32044e-06	6	26	0.0265016	0.0258335	0.0242981	5.18622e-05	g11035.t1, g11038.t1, g11060.t1, g1122.t1, g11256.t1, g11297.t1, g11307.t1, g1131.t1, g11367.t1, g11378.t1, g11390.t1, g11397.t1, g12773.t1, g1743.t1, g234.t1, g237.t1, g3358.t1, g3685.t1, g4237.t1, g4357.t1, g4424.t1, g5500.t1, g659.t1, g8206.t1, g8983.t1, g9973.t1
....GO:1901566	BP	p	organonitrogen compound biosynthetic process	37/3930	599/12783	4.36279e-06	4	37	0.0267614	0.0260867	0.024532	5.22274e-05	g10233.t1, g10240.t1, g10241.t1, g10271.t1, g11175.t1, g11176.t1, g11184.t1, g11286.t1, g11312.t1, g1184.t1, g11965.t1, g1627.t1, g1628.t1, g1632.t1, g1633.t1, g2845.t1, g2915.t1, g3210.t1, g3212.t1, g3214.t1, g3217.t1, g3357.t1, g3967.t1, g4237.t1, g4311.t1, g5308.t1, g5378.t1, g5544.t1, g577.t1, g6277.t1, g6408.t1, g7641.t1, g7645.t1, g7660.t1, g8237.t1, g8756.t1, g9932.t1
....GO:0034613	BP	p	cellular protein localization	28/3930	516/12783	4.3764e-06	4	28	0.0268449	0.0261681	0.0246041	5.22274e-05	g10161.t1, g10296.t1, g10962.t1, g11388.t1, g11899.t1, g2813.t1, g3278.t1, g3552.t1, g365.t1, g3733.t1, g382.t1, g3967.t1, g4137.t1, g4140.t1, g4311.t1, g441.t1, g5055.t1, g5745.t1, g6408.t1, g7183.t1, g778.t1, g8122.t1, g8123.t1, g8152.t1, g8245.t1, g8246.t1, g9287.t1, g9555.t1
...GO:0044248	BP	p	cellular catabolic process	38/3930	516/12783	4.3764e-06	3	38	0.0268449	0.0261681	0.0246041	5.22274e-05	g11005.t1, g11176.t1, g1131.t1, g11791.t1, g12767.t1, g1557.t1, g1723.t1, g1724.t1, g2419.t1, g2861.t1, g2894.t1, g2939.t1, g3278.t1, g3322.t1, g3329.t1, g3357.t1, g3733.t1, g3967.t1, g4223.t1, g4311.t1, g5544.t1, g5742.t1, g6103.t1, g6180.t1, g6408.t1, g6457.t1, g6458.t1, g6670.t1, g7967.t1, g7975.t1, g8206.t1, g8982.t1, g8983.t1, g9348.t1, g9349.t1, g983.t1, g985.t1, g9907.t1
.....GO:0042886	BP	p	amide transport	29/3930	400/12783	4.4294e-06	5	29	0.0271699	0.026485	0.0248932	5.25706e-05	g10296.t1, g11710.t1, g11726.t1, g11860.t1, g11875.t1, g11899.t1, g2813.t1, g3278.t1, g365.t1, g3733.t1, g3967.t1, g4311.t1, g441.t1, g4484.t1, g5055.t1, g5745.t1, g6408.t1, g7183.t1, g773.t1, g774.t1, g778.t1, g786.t1, g8122.t1, g8123.t1, g8152.t1, g8245.t1, g8246.t1, g9287.t1, g9555.t1
..GO:0044281	BP	p	small molecule metabolic process	23/3930	505/12783	4.43577e-06	2	23	0.027209	0.0265231	0.0249246	5.25706e-05	g11176.t1, g11286.t1, g11312.t1, g11965.t1, g1627.t1, g1628.t1, g1632.t1, g1633.t1, g2861.t1, g2915.t1, g3357.t1, g4588.t1, g5308.t1, g5378.t1, g5544.t1, g5742.t1, g6277.t1, g7090.t1, g7183.t1, g7975.t1, g9555.t1, g983.t1, g985.t1
...GO:0006810	BP	p	transport	40/3930	746/12783	4.43945e-06	3	40	0.0272316	0.0265451	0.0249408	5.25706e-05	g10271.t1, g10296.t1, g11327.t1, g11359.t1, g11376.t1, g11379.t1, g11391.t1, g11603.t1, g11710.t1, g11726.t1, g11860.t1, g11875.t1, g11899.t1, g1501.t1, g1508.t1, g2813.t1, g2861.t1, g3278.t1, g365.t1, g3733.t1, g3967.t1, g4311.t1, g441.t1, g4484.t1, g5055.t1, g5745.t1, g6408.t1, g7183.t1, g773.t1, g774.t1, g778.t1, g786.t1, g8122.t1, g8123.t1, g8152.t1, g8206.t1, g8245.t1, g8246.t1, g9287.t1, g9…
....GO:0031323	BP	p	regulation of cellular metabolic process	42/3930	746/12783	4.43945e-06	4	42	0.0272316	0.0265451	0.0249408	5.25706e-05	g10200.t1, g10249.t1, g10296.t1, g10307.t1, g10408.t1, g11005.t1, g11035.t1, g11038.t1, g11060.t1, g1122.t1, g11256.t1, g11297.t1, g11307.t1, g1131.t1, g11367.t1, g11378.t1, g11390.t1, g11397.t1, g11791.t1, g12767.t1, g12773.t1, g1743.t1, g2295.t1, g234.t1, g237.t1, g2518.t1, g315.t1, g3278.t1, g3358.t1, g3685.t1, g3733.t1, g4237.t1, g4285.t1, g4357.t1, g4424.t1, g5500.t1, g659.t1, g8206.t1, g889…
...GO:0070727	BP	p	cellular macromolecule localization	29/3930	528/12783	4.47769e-06	3	29	0.0274662	0.0267738	0.0251467	5.2835e-05	g10161.t1, g10296.t1, g10962.t1, g1122.t1, g11388.t1, g11899.t1, g2813.t1, g3278.t1, g3552.t1, g365.t1, g3733.t1, g382.t1, g3967.t1, g4137.t1, g4140.t1, g4311.t1, g441.t1, g5055.t1, g5745.t1, g6408.t1, g7183.t1, g778.t1, g8122.t1, g8123.t1, g8152.t1, g8245.t1, g8246.t1, g9287.t1, g9555.t1
.....GO:0010468	BP	p	regulation of gene expression	29/3930	552/12783	4.48465e-06	5	29	0.0275088	0.0268153	0.0251813	5.2835e-05	g11035.t1, g11038.t1, g1122.t1, g11256.t1, g11297.t1, g11307.t1, g11367.t1, g11372.t1, g11378.t1, g11390.t1, g11397.t1, g12773.t1, g1743.t1, g2295.t1, g234.t1, g237.t1, g3358.t1, g3685.t1, g4237.t1, g4357.t1, g4424.t1, g5500.t1, g5742.t1, g659.t1, g8206.t1, g8983.t1, g983.t1, g985.t1, g9973.t1
...GO:0046907	BP	p	intracellular transport	22/3930	473/12783	4.49083e-06	4	22	0.0275467	0.0268523	0.0252115	5.2835e-05	g10296.t1, g11899.t1, g2813.t1, g2861.t1, g3278.t1, g365.t1, g3733.t1, g3967.t1, g4311.t1, g441.t1, g5055.t1, g5745.t1, g6408.t1, g7183.t1, g778.t1, g8122.t1, g8123.t1, g8152.t1, g8245.t1, g8246.t1, g9287.t1, g9555.t1
..GO:0051641	BP	p	cellular localization	33/3930	665/12783	4.49623e-06	2	33	0.0275799	0.0268846	0.0252373	5.2835e-05	g10161.t1, g10200.t1, g10296.t1, g10962.t1, g1122.t1, g11388.t1, g11899.t1, g2295.t1, g2813.t1, g2861.t1, g3278.t1, g3552.t1, g365.t1, g3733.t1, g382.t1, g3967.t1, g4137.t1, g4140.t1, g4311.t1, g441.t1, g5055.t1, g5745.t1, g5746.t1, g6408.t1, g7183.t1, g778.t1, g8122.t1, g8123.t1, g8152.t1, g8245.t1, g8246.t1, g9287.t1, g9555.t1
....GO:0009893	BP	p	positive regulation of metabolic process	24/3930	411/12783	4.5551e-06	4	24	0.027941	0.0272366	0.0255632	5.3324e-05	g10296.t1, g11005.t1, g11035.t1, g11038.t1, g1122.t1, g11256.t1, g11297.t1, g11307.t1, g11367.t1, g11372.t1, g11378.t1, g11390.t1, g11397.t1, g11791.t1, g12767.t1, g12773.t1, g2295.t1, g234.t1, g3685.t1, g4357.t1, g659.t1, g8206.t1, g8983.t1, g9973.t1
...GO:0070887	BP	p	cellular response to chemical stimulus	39/3930	372/12783	4.55523e-06	3	39	0.0279418	0.0272374	0.0255594	5.3324e-05	g10233.t1, g10240.t1, g10241.t1, g10271.t1, g11035.t1, g11038.t1, g11297.t1, g11307.t1, g11367.t1, g11378.t1, g11390.t1, g11397.t1, g11710.t1, g11726.t1, g11860.t1, g11875.t1, g12773.t1, g1557.t1, g2033.t1, g234.t1, g237.t1, g2813.t1, g3138.t1, g315.t1, g3967.t1, g4223.t1, g4311.t1, g4588.t1, g5742.t1, g6408.t1, g659.t1, g6670.t1, g7641.t1, g7645.t1, g7660.t1, g7756.t1, g8756.t1, g983.t1, g985.t1
....GO:0080090	BP	p	regulation of primary metabolic process	39/3930	720/12783	4.56469e-06	4	39	0.0279998	0.027294	0.0256079	5.3333e-05	g10200.t1, g10249.t1, g10296.t1, g10307.t1, g10408.t1, g11005.t1, g11035.t1, g11038.t1, g11060.t1, g1122.t1, g11256.t1, g11297.t1, g11307.t1, g1131.t1, g11367.t1, g11378.t1, g11390.t1, g11397.t1, g11791.t1, g12767.t1, g12773.t1, g1743.t1, g2295.t1, g234.t1, g237.t1, g2518.t1, g315.t1, g3358.t1, g3685.t1, g4237.t1, g4357.t1, g4424.t1, g5500.t1, g659.t1, g8206.t1, g8892.t1, g8982.t1, g8983.t1, g997…
....GO:0035690	BP	p	cellular response to drug	7/3930	81/12783	4.60746e-06	4	7	0.0282621	0.0275497	0.0258432	5.37303e-05	g11297.t1, g11307.t1, g11397.t1, g12773.t1, g234.t1, g4588.t1, g659.t1
....GO:0022607	BP	p	cellular component assembly	30/3930	578/12783	4.65837e-06	4	30	0.0285744	0.0278541	0.0261241	5.42209e-05	g10296.t1, g10326.t1, g11297.t1, g11307.t1, g11372.t1, g11397.t1, g12773.t1, g1743.t1, g2295.t1, g3041.t1, g3042.t1, g3278.t1, g3552.t1, g3685.t1, g3733.t1, g4137.t1, g4140.t1, g4357.t1, g441.t1, g4424.t1, g5088.t1, g5500.t1, g5742.t1, g659.t1, g8237.t1, g8449.t1, g9287.t1, g983.t1, g985.t1, g9973.t1
....GO:0010467	BP	p	gene expression	36/3930	838/12783	4.68257e-06	4	36	0.0287229	0.0279988	0.0262552	5.43994e-05	g10271.t1, g10326.t1, g11035.t1, g11038.t1, g11175.t1, g11184.t1, g1122.t1, g11256.t1, g11372.t1, g1184.t1, g12071.t1, g12072.t1, g1743.t1, g3041.t1, g3042.t1, g3210.t1, g3212.t1, g3214.t1, g3217.t1, g3358.t1, g3967.t1, g4064.t1, g4237.t1, g4311.t1, g4527.t1, g4742.t1, g5015.t1, g5088.t1, g5745.t1, g6408.t1, g6485.t1, g6983.t1, g8237.t1, g839.t1, g8449.t1, g9973.t1
....GO:0022411	BP	p	cellular component disassembly	9/3930	90/12783	4.93003e-06	4	9	0.0302408	0.0294784	0.0276377	5.7166e-05	g12071.t1, g12072.t1, g3278.t1, g3552.t1, g3733.t1, g3967.t1, g4311.t1, g6408.t1, g8206.t1
....GO:0051171	BP	p	regulation of nitrogen compound metabolic process	36/3930	698/12783	4.94737e-06	4	36	0.0303472	0.0295821	0.02773	5.72588e-05	g10200.t1, g10249.t1, g10307.t1, g10408.t1, g11005.t1, g11035.t1, g11038.t1, g11060.t1, g1122.t1, g11256.t1, g11297.t1, g11307.t1, g1131.t1, g11367.t1, g11378.t1, g11390.t1, g11397.t1, g11791.t1, g12767.t1, g12773.t1, g1743.t1, g2295.t1, g234.t1, g237.t1, g2518.t1, g3358.t1, g3685.t1, g4237.t1, g4357.t1, g4424.t1, g5500.t1, g659.t1, g8206.t1, g8892.t1, g8983.t1, g9973.t1
....GO:0043412	BP	p	macromolecule modification	37/3930	582/12783	4.98133e-06	4	37	0.0305555	0.0297852	0.0279154	5.75433e-05	g10145.t1, g10271.t1, g11256.t1, g11367.t1, g11378.t1, g11390.t1, g12372.t1, g12378.t1, g1557.t1, g1627.t1, g1628.t1, g1632.t1, g1633.t1, g1743.t1, g2295.t1, g2419.t1, g2915.t1, g3138.t1, g3357.t1, g3685.t1, g3967.t1, g4223.t1, g4311.t1, g4357.t1, g5015.t1, g5500.t1, g5742.t1, g6408.t1, g6485.t1, g8206.t1, g839.t1, g8983.t1, g983.t1, g9840.t1, g985.t1, g9932.t1, g9973.t1
..GO:0033036	BP	p	macromolecule localization	31/3930	570/12783	5.01965e-06	2	31	0.0307905	0.0300143	0.0281251	5.78769e-05	g10161.t1, g10296.t1, g10962.t1, g1122.t1, g11388.t1, g11899.t1, g2813.t1, g2861.t1, g3278.t1, g3552.t1, g365.t1, g3733.t1, g382.t1, g3967.t1, g4137.t1, g4140.t1, g4311.t1, g441.t1, g5055.t1, g5745.t1, g6408.t1, g7183.t1, g778.t1, g8122.t1, g8123.t1, g8152.t1, g8245.t1, g8246.t1, g9287.t1, g9555.t1, g9973.t1
...GO:0044085	BP	p	cellular component biogenesis	30/3930	757/12783	5.18143e-06	3	30	0.0317829	0.0309817	0.0290264	5.96302e-05	g10296.t1, g10326.t1, g11184.t1, g11297.t1, g11307.t1, g11372.t1, g11397.t1, g12773.t1, g1743.t1, g2295.t1, g3041.t1, g3042.t1, g3278.t1, g3552.t1, g3733.t1, g4137.t1, g4140.t1, g441.t1, g4527.t1, g5015.t1, g5088.t1, g5500.t1, g5742.t1, g659.t1, g8237.t1, g8449.t1, g9287.t1, g983.t1, g985.t1, g9973.t1
.....GO:0016070	BP	p	RNA metabolic process	31/3930	674/12783	5.20169e-06	6	31	0.0319071	0.0311028	0.0291346	5.97512e-05	g10326.t1, g11035.t1, g11038.t1, g11184.t1, g1122.t1, g11256.t1, g1131.t1, g11372.t1, g12071.t1, g12072.t1, g1743.t1, g2915.t1, g3041.t1, g3042.t1, g3278.t1, g3358.t1, g3733.t1, g4064.t1, g4527.t1, g4742.t1, g5015.t1, g5088.t1, g5742.t1, g6485.t1, g6983.t1, g8237.t1, g8449.t1, g983.t1, g9840.t1, g985.t1, g9973.t1
.....GO:0045333	BP	p	cellular respiration	4/3930	62/12783	5.34936e-06	5	4	0.032813	0.0319858	0.0299564	6.13326e-05	g11176.t1, g6114.t1, g7183.t1, g9555.t1
..GO:0051716	BP	p	cellular response to stimulus	68/3930	804/12783	5.3861e-06	2	68	0.0330383	0.0322054	0.0301568	6.16386e-05	g10161.t1, g10200.t1, g10233.t1, g10240.t1, g10241.t1, g10271.t1, g10296.t1, g10962.t1, g11035.t1, g11038.t1, g11060.t1, g1122.t1, g11297.t1, g11307.t1, g1131.t1, g11367.t1, g11378.t1, g11390.t1, g11397.t1, g11603.t1, g11710.t1, g11726.t1, g11860.t1, g11875.t1, g12773.t1, g1557.t1, g2033.t1, g2295.t1, g234.t1, g237.t1, g2813.t1, g3138.t1, g315.t1, g3278.t1, g3279.t1, g3281.t1, g3283.t1, g3285.t1,…
....GO:0006996	BP	p	organelle organization	59/3930	866/12783	5.45406e-06	4	59	0.0334552	0.0326118	0.0305319	6.23002e-05	g10161.t1, g10271.t1, g10296.t1, g11060.t1, g11064.t1, g11256.t1, g11297.t1, g11307.t1, g1131.t1, g11388.t1, g11397.t1, g11603.t1, g11899.t1, g12372.t1, g12378.t1, g12773.t1, g1743.t1, g2295.t1, g2813.t1, g3041.t1, g3042.t1, g3278.t1, g3279.t1, g3281.t1, g3283.t1, g3285.t1, g3357.t1, g3358.t1, g3552.t1, g365.t1, g3685.t1, g3733.t1, g3967.t1, g4137.t1, g4140.t1, g4311.t1, g4357.t1, g4424.t1, g5055…
....GO:0060255	BP	p	regulation of macromolecule metabolic process	40/3930	733/12783	5.49424e-06	4	40	0.0337017	0.0328521	0.0307513	6.26425e-05	g10200.t1, g10249.t1, g10307.t1, g10408.t1, g11005.t1, g11035.t1, g11038.t1, g11060.t1, g1122.t1, g11256.t1, g11297.t1, g11307.t1, g1131.t1, g11367.t1, g11372.t1, g11378.t1, g11390.t1, g11397.t1, g11791.t1, g12767.t1, g12773.t1, g1743.t1, g2295.t1, g234.t1, g237.t1, g2518.t1, g3358.t1, g3685.t1, g4237.t1, g4357.t1, g4424.t1, g5500.t1, g5742.t1, g659.t1, g8206.t1, g8892.t1, g8983.t1, g983.t1, g985…
........GO:0032786	BP	p	positive regulation of DNA-templated transcription, elongation	1/3930	42/12783	5.51524e-06	11	1	0.0338305	0.0329777	0.0308633	6.27653e-05	g1122.t1
....GO:0034645	BP	p	cellular macromolecule biosynthetic process	198/3930	948/12783	5.53512e-06	5	198	0.0339524	0.0330965	0.030969	6.28748e-05	g10005.t1, g10017.t1, g10019.t1, g10020.t1, g10033.t1, g10091.t1, g10093.t1, g10110.t1, g10111.t1, g10186.t1, g10200.t1, g10271.t1, g10355.t1, g10356.t1, g10646.t1, g10647.t1, g10648.t1, g10649.t1, g10655.t1, g10664.t1, g10665.t1, g10667.t1, g10669.t1, g10676.t1, g10691.t1, g10692.t1, g10699.t1, g10700.t1, g10703.t1, g10713.t1, g10717.t1, g10737.t1, g11035.t1, g11038.t1, g11092.t1, g11158.t1, g11…
.......GO:2001252	BP	p	positive regulation of chromosome organization	6/3930	74/12783	5.55609e-06	7	6	0.034081	0.0332219	0.0310808	6.29964e-05	g11005.t1, g1131.t1, g11388.t1, g11791.t1, g12767.t1, g3358.t1
.GO:0051179	BP	p	localization	52/3930	916/12783	5.58027e-06	1	52	0.0342294	0.0333664	0.0312104	6.31304e-05	g10161.t1, g10200.t1, g10271.t1, g10296.t1, g10962.t1, g1122.t1, g11327.t1, g11359.t1, g11376.t1, g11379.t1, g11388.t1, g11391.t1, g11603.t1, g11710.t1, g11726.t1, g11860.t1, g11875.t1, g11899.t1, g1501.t1, g1508.t1, g2295.t1, g2813.t1, g2861.t1, g3278.t1, g3552.t1, g365.t1, g3733.t1, g382.t1, g3967.t1, g4137.t1, g4140.t1, g4311.t1, g441.t1, g4484.t1, g5055.t1, g5745.t1, g5746.t1, g6408.t1, g7183…
....GO:0009059	BP	p	macromolecule biosynthetic process	198/3930	949/12783	5.60835e-06	4	198	0.0344016	0.0335344	0.0313619	6.31304e-05	g10005.t1, g10017.t1, g10019.t1, g10020.t1, g10033.t1, g10091.t1, g10093.t1, g10110.t1, g10111.t1, g10186.t1, g10200.t1, g10271.t1, g10355.t1, g10356.t1, g10646.t1, g10647.t1, g10648.t1, g10649.t1, g10655.t1, g10664.t1, g10665.t1, g10667.t1, g10669.t1, g10676.t1, g10691.t1, g10692.t1, g10699.t1, g10700.t1, g10703.t1, g10713.t1, g10717.t1, g10737.t1, g11035.t1, g11038.t1, g11092.t1, g11158.t1, g11…
...GO:0019538	BP	p	protein metabolic process	48/3930	917/12783	5.69136e-06	4	48	0.0349108	0.0340307	0.0317749	6.32442e-05	g10145.t1, g10271.t1, g11005.t1, g11175.t1, g11184.t1, g11256.t1, g11367.t1, g11378.t1, g11390.t1, g11791.t1, g1184.t1, g12372.t1, g12378.t1, g12767.t1, g1557.t1, g1627.t1, g1628.t1, g1632.t1, g1633.t1, g1743.t1, g2295.t1, g2419.t1, g3138.t1, g3210.t1, g3212.t1, g3214.t1, g3217.t1, g3357.t1, g363.t1, g3685.t1, g3967.t1, g4223.t1, g4237.t1, g4311.t1, g4357.t1, g5500.t1, g5742.t1, g6408.t1, g6670.t…
...GO:0050794	BP	p	regulation of cellular process	63/3930	1056/12783	5.81931e-06	3	63	0.0356956	0.0347958	0.0324834	6.45491e-05	g10200.t1, g10249.t1, g10271.t1, g10296.t1, g10307.t1, g10408.t1, g10962.t1, g11005.t1, g11035.t1, g11038.t1, g11060.t1, g1122.t1, g11256.t1, g11297.t1, g11307.t1, g1131.t1, g11367.t1, g11378.t1, g11388.t1, g11390.t1, g11397.t1, g11603.t1, g11791.t1, g11899.t1, g12767.t1, g12773.t1, g1743.t1, g2295.t1, g234.t1, g237.t1, g2518.t1, g2813.t1, g3138.t1, g315.t1, g3278.t1, g3358.t1, g3552.t1, g363.t1,…
..GO:0051234	BP	p	establishment of localization	43/3930	781/12783	5.85457e-06	2	43	0.0359119	0.0350066	0.0326744	6.47303e-05	g10271.t1, g10296.t1, g11327.t1, g11359.t1, g11376.t1, g11379.t1, g11391.t1, g11603.t1, g11710.t1, g11726.t1, g11860.t1, g11875.t1, g11899.t1, g1501.t1, g1508.t1, g2813.t1, g2861.t1, g3278.t1, g365.t1, g3733.t1, g3967.t1, g4137.t1, g4140.t1, g4311.t1, g441.t1, g4484.t1, g5055.t1, g5745.t1, g5746.t1, g6408.t1, g7183.t1, g773.t1, g774.t1, g778.t1, g786.t1, g8122.t1, g8123.t1, g8152.t1, g8206.t1, g8…
....GO:0044271	BP	p	cellular nitrogen compound biosynthetic process	207/3930	970/12783	5.85675e-06	4	207	0.0359253	0.0350196	0.0326807	6.47303e-05	g10005.t1, g10017.t1, g10019.t1, g10020.t1, g10033.t1, g10091.t1, g10093.t1, g10110.t1, g10111.t1, g10186.t1, g10233.t1, g10240.t1, g10241.t1, g10271.t1, g10355.t1, g10356.t1, g10646.t1, g10647.t1, g10648.t1, g10649.t1, g10655.t1, g10664.t1, g10665.t1, g10667.t1, g10669.t1, g10676.t1, g10691.t1, g10692.t1, g10699.t1, g10700.t1, g10703.t1, g10713.t1, g10717.t1, g10737.t1, g11035.t1, g11038.t1, g11…
..GO:0071840	BP	p	cellular component organization or biogenesis	75/3930	1329/12783	5.97852e-06	2	75	0.0366722	0.0357478	0.0333542	6.59573e-05	g10161.t1, g10271.t1, g10296.t1, g10326.t1, g10962.t1, g11060.t1, g11064.t1, g11184.t1, g11256.t1, g11297.t1, g11307.t1, g1131.t1, g11372.t1, g11388.t1, g11397.t1, g11603.t1, g11899.t1, g12071.t1, g12072.t1, g12372.t1, g12378.t1, g12773.t1, g1743.t1, g2295.t1, g2813.t1, g3041.t1, g3042.t1, g3278.t1, g3279.t1, g3281.t1, g3283.t1, g3285.t1, g3357.t1, g3358.t1, g3552.t1, g365.t1, g3685.t1, g3733.t1,…
.GO:0050896	BP	p	response to stimulus	70/3930	875/12783	6.03171e-06	1	70	0.0369985	0.0360658	0.0336449	6.64246e-05	g10161.t1, g10200.t1, g10233.t1, g10240.t1, g10241.t1, g10271.t1, g10296.t1, g10962.t1, g11035.t1, g11038.t1, g11060.t1, g1122.t1, g11297.t1, g11307.t1, g1131.t1, g11367.t1, g11378.t1, g11390.t1, g11397.t1, g11603.t1, g11710.t1, g11726.t1, g11860.t1, g11875.t1, g11899.t1, g12773.t1, g1557.t1, g2033.t1, g2295.t1, g234.t1, g237.t1, g2813.t1, g3138.t1, g315.t1, g3278.t1, g3279.t1, g3281.t1, g3283.t1…
...GO:0019222	BP	p	regulation of metabolic process	46/3930	784/12783	6.08168e-06	3	46	0.037305	0.0363646	0.0339175	6.65668e-05	g10200.t1, g10249.t1, g10296.t1, g10307.t1, g10408.t1, g11005.t1, g11035.t1, g11038.t1, g11060.t1, g1122.t1, g11256.t1, g11297.t1, g11307.t1, g1131.t1, g11367.t1, g11372.t1, g11378.t1, g11390.t1, g11397.t1, g11791.t1, g12767.t1, g12773.t1, g1743.t1, g2295.t1, g234.t1, g237.t1, g2518.t1, g315.t1, g3278.t1, g3358.t1, g3685.t1, g3733.t1, g4237.t1, g4285.t1, g4357.t1, g4424.t1, g5500.t1, g5742.t1, g6…
.........GO:2000060	BP	p	positive regulation of ubiquitin-dependent protein catabolic process	3/3930	55/12783	6.08312e-06	10	3	0.0373139	0.0363732	0.0339195	6.65668e-05	g11005.t1, g11791.t1, g12767.t1
..........GO:0032436	BP	p	positive regulation of proteasomal ubiquitin-dependent protein catabolic process	3/3930	55/12783	6.08312e-06	11	3	0.0373139	0.0363732	0.0339195	6.65668e-05	g11005.t1, g11791.t1, g12767.t1
....GO:0044267	BP	p	cellular protein metabolic process	46/3930	860/12783	6.08803e-06	5	46	0.037344	0.0364025	0.0339347	6.65668e-05	g10145.t1, g10271.t1, g11005.t1, g11175.t1, g11184.t1, g11256.t1, g11367.t1, g11378.t1, g11390.t1, g11791.t1, g1184.t1, g12372.t1, g12378.t1, g12767.t1, g1557.t1, g1627.t1, g1628.t1, g1632.t1, g1633.t1, g1743.t1, g2295.t1, g2419.t1, g3138.t1, g3210.t1, g3212.t1, g3214.t1, g3217.t1, g3357.t1, g3685.t1, g3967.t1, g4223.t1, g4237.t1, g4311.t1, g4357.t1, g5500.t1, g5742.t1, g6408.t1, g6670.t1, g8206.…
.......GO:0045860	BP	p	positive regulation of protein kinase activity	1/3930	43/12783	6.14469e-06	10	1	0.0376915	0.0367413	0.0342444	6.69476e-05	g234.t1
.....GO:0015748	BP	p	organophosphate ester transport	1/3930	43/12783	6.14469e-06	5	1	0.0376915	0.0367413	0.0342444	6.69476e-05	g8206.t1
...GO:1901576	BP	p	organic substance biosynthetic process	228/3930	1354/12783	6.15787e-06	3	228	0.0377724	0.0368201	0.0343055	6.69723e-05	g10005.t1, g10017.t1, g10019.t1, g10020.t1, g10033.t1, g10091.t1, g10093.t1, g1011.t1, g10110.t1, g10111.t1, g10186.t1, g10200.t1, g10233.t1, g10240.t1, g10241.t1, g10271.t1, g10355.t1, g10356.t1, g10646.t1, g10647.t1, g10648.t1, g10649.t1, g10655.t1, g10664.t1, g10665.t1, g10667.t1, g10669.t1, g10676.t1, g10691.t1, g10692.t1, g10699.t1, g10700.t1, g10703.t1, g10713.t1, g10717.t1, g10737.t1, g109…
..GO:0050789	BP	p	regulation of biological process	64/3930	1099/12783	6.22193e-06	2	64	0.0381653	0.0372032	0.0346561	6.75492e-05	g10200.t1, g10249.t1, g10271.t1, g10296.t1, g10307.t1, g10408.t1, g10962.t1, g11005.t1, g11035.t1, g11038.t1, g11060.t1, g1122.t1, g11256.t1, g11297.t1, g11307.t1, g1131.t1, g11367.t1, g11372.t1, g11378.t1, g11388.t1, g11390.t1, g11397.t1, g11603.t1, g11791.t1, g11899.t1, g12767.t1, g12773.t1, g1743.t1, g2295.t1, g234.t1, g237.t1, g2518.t1, g2813.t1, g3138.t1, g315.t1, g3278.t1, g3358.t1, g3552.t…
....GO:0016999	BP	p	antibiotic metabolic process	2/3930	49/12783	6.34225e-06	4	2	0.0389034	0.0379226	0.03532	6.87338e-05	g11176.t1, g3357.t1
....GO:0000070	BP	p	mitotic sister chromatid segregation	7/3930	79/12783	6.37932e-06	7	7	0.0391308	0.0381443	0.0355201	6.88922e-05	g10161.t1, g11060.t1, g11388.t1, g4137.t1, g4140.t1, g5746.t1, g8892.t1
....GO:0000281	BP	p	mitotic cytokinesis	7/3930	79/12783	6.37932e-06	5	7	0.0391308	0.0381443	0.0355201	6.88922e-05	g10296.t1, g10962.t1, g3552.t1, g363.t1, g382.t1, g6457.t1, g6458.t1
.GO:0065007	BP	p	biological regulation	79/3930	1318/12783	6.41563e-06	1	79	0.0393535	0.0383614	0.0357094	6.91625e-05	g10161.t1, g10200.t1, g10249.t1, g10271.t1, g10296.t1, g10307.t1, g10408.t1, g10962.t1, g11005.t1, g11035.t1, g11038.t1, g11060.t1, g1122.t1, g11256.t1, g11297.t1, g11307.t1, g1131.t1, g11327.t1, g11359.t1, g11367.t1, g11372.t1, g11376.t1, g11378.t1, g11379.t1, g11388.t1, g11390.t1, g11391.t1, g11397.t1, g11603.t1, g11791.t1, g11899.t1, g12767.t1, g12773.t1, g1501.t1, g1508.t1, g1557.t1, g1743.t1…
...GO:1901564	BP	p	organonitrogen compound metabolic process	73/3930	1299/12783	6.50811e-06	3	73	0.0399207	0.0389143	0.0362176	7.00364e-05	g10145.t1, g10233.t1, g10240.t1, g10241.t1, g10271.t1, g11005.t1, g11175.t1, g11176.t1, g11184.t1, g11256.t1, g11286.t1, g11312.t1, g11367.t1, g11378.t1, g11390.t1, g11791.t1, g1184.t1, g11965.t1, g12372.t1, g12378.t1, g12767.t1, g1557.t1, g1627.t1, g1628.t1, g1632.t1, g1633.t1, g1743.t1, g2295.t1, g2419.t1, g2845.t1, g2915.t1, g3138.t1, g3210.t1, g3212.t1, g3214.t1, g3217.t1, g3357.t1, g363.t1, …
...GO:0044249	BP	p	cellular biosynthetic process	223/3930	1342/12783	6.55622e-06	3	223	0.0402158	0.039202	0.0364788	7.04305e-05	g10005.t1, g10017.t1, g10019.t1, g10020.t1, g10033.t1, g10091.t1, g10093.t1, g10110.t1, g10111.t1, g10186.t1, g10200.t1, g10233.t1, g10240.t1, g10241.t1, g10271.t1, g10355.t1, g10356.t1, g10646.t1, g10647.t1, g10648.t1, g10649.t1, g10655.t1, g10664.t1, g10665.t1, g10667.t1, g10669.t1, g10676.t1, g10691.t1, g10692.t1, g10699.t1, g10700.t1, g10703.t1, g10713.t1, g10717.t1, g10737.t1, g11035.t1, g11…
..GO:0009058	BP	p	biosynthetic process	228/3930	1364/12783	6.60716e-06	2	228	0.0405283	0.0395066	0.0367557	7.08537e-05	g10005.t1, g10017.t1, g10019.t1, g10020.t1, g10033.t1, g10091.t1, g10093.t1, g1011.t1, g10110.t1, g10111.t1, g10186.t1, g10200.t1, g10233.t1, g10240.t1, g10241.t1, g10271.t1, g10355.t1, g10356.t1, g10646.t1, g10647.t1, g10648.t1, g10649.t1, g10655.t1, g10664.t1, g10665.t1, g10667.t1, g10669.t1, g10676.t1, g10691.t1, g10692.t1, g10699.t1, g10700.t1, g10703.t1, g10713.t1, g10717.t1, g10737.t1, g109…
...GO:0016043	BP	p	cellular component organization	72/3930	1147/12783	6.79537e-06	3	72	0.0416828	0.040632	0.0377958	7.27448e-05	g10161.t1, g10271.t1, g10296.t1, g10326.t1, g10962.t1, g11060.t1, g11064.t1, g11256.t1, g11297.t1, g11307.t1, g1131.t1, g11372.t1, g11388.t1, g11397.t1, g11603.t1, g11899.t1, g12071.t1, g12072.t1, g12372.t1, g12378.t1, g12773.t1, g1743.t1, g2295.t1, g2813.t1, g3041.t1, g3042.t1, g3278.t1, g3279.t1, g3281.t1, g3283.t1, g3285.t1, g3357.t1, g3358.t1, g3552.t1, g365.t1, g3685.t1, g3733.t1, g382.t1, g…
...GO:0006725	BP	p	cellular aromatic compound metabolic process	224/3930	1434/12783	6.82634e-06	3	224	0.0418728	0.0408172	0.0379613	7.29491e-05	g10005.t1, g10017.t1, g10019.t1, g10020.t1, g10033.t1, g10091.t1, g10093.t1, g10110.t1, g10111.t1, g10161.t1, g10186.t1, g10200.t1, g10326.t1, g10355.t1, g10356.t1, g10646.t1, g10647.t1, g10648.t1, g10649.t1, g10655.t1, g10664.t1, g10665.t1, g10667.t1, g10669.t1, g10676.t1, g10691.t1, g10692.t1, g10699.t1, g10700.t1, g10703.t1, g10713.t1, g10717.t1, g10737.t1, g11035.t1, g11038.t1, g11060.t1, g11…
...GO:0006139	BP	p	nucleobase-containing compound metabolic process	220/3930	1372/12783	6.9948e-06	4	220	0.0429061	0.0418244	0.0388911	7.46193e-05	g10005.t1, g10017.t1, g10019.t1, g10020.t1, g10033.t1, g10091.t1, g10093.t1, g10110.t1, g10111.t1, g10161.t1, g10186.t1, g10200.t1, g10326.t1, g10355.t1, g10356.t1, g10646.t1, g10647.t1, g10648.t1, g10649.t1, g10655.t1, g10664.t1, g10665.t1, g10667.t1, g10669.t1, g10676.t1, g10691.t1, g10692.t1, g10699.t1, g10700.t1, g10703.t1, g10713.t1, g10717.t1, g10737.t1, g11035.t1, g11038.t1, g11060.t1, g11…
....GO:0090304	BP	p	nucleic acid metabolic process	211/3930	1210/12783	7.08679e-06	5	211	0.0434704	0.0423745	0.0393955	7.54694e-05	g10005.t1, g10017.t1, g10019.t1, g10020.t1, g10033.t1, g10091.t1, g10093.t1, g10110.t1, g10111.t1, g10161.t1, g10186.t1, g10200.t1, g10326.t1, g10355.t1, g10356.t1, g10646.t1, g10647.t1, g10648.t1, g10649.t1, g10655.t1, g10664.t1, g10665.t1, g10667.t1, g10669.t1, g10676.t1, g10691.t1, g10692.t1, g10699.t1, g10700.t1, g10703.t1, g10713.t1, g10717.t1, g10737.t1, g11035.t1, g11038.t1, g11060.t1, g11…
...GO:1901360	BP	p	organic cyclic compound metabolic process	227/3930	1491/12783	7.37001e-06	3	227	0.0452077	0.044068	0.0409625	7.83495e-05	g10005.t1, g10017.t1, g10019.t1, g10020.t1, g10033.t1, g10091.t1, g10093.t1, g10110.t1, g10111.t1, g10161.t1, g10186.t1, g10200.t1, g10326.t1, g10355.t1, g10356.t1, g10646.t1, g10647.t1, g10648.t1, g10649.t1, g10655.t1, g10664.t1, g10665.t1, g10667.t1, g10669.t1, g10676.t1, g10691.t1, g10692.t1, g10699.t1, g10700.t1, g10703.t1, g10713.t1, g10717.t1, g10737.t1, g11035.t1, g11038.t1, g11060.t1, g11…
...GO:0071214	BP	p	cellular response to abiotic stimulus	10/3930	93/12783	7.49033e-06	4	10	0.0459457	0.0447874	0.0416238	7.93535e-05	g11297.t1, g11307.t1, g11397.t1, g12773.t1, g234.t1, g237.t1, g3967.t1, g4311.t1, g6408.t1, g659.t1
...GO:0104004	BP	p	cellular response to environmental stimulus	10/3930	93/12783	7.49033e-06	3	10	0.0459457	0.0447874	0.0416238	7.93535e-05	g11297.t1, g11307.t1, g11397.t1, g12773.t1, g234.t1, g237.t1, g3967.t1, g4311.t1, g6408.t1, g659.t1
.....GO:1902275	BP	p	regulation of chromatin organization	5/3930	68/12783	7.62048e-06	5	5	0.046744	0.0455656	0.0423318	8.05266e-05	g10408.t1, g2518.t1, g3358.t1, g3685.t1, g4357.t1
...GO:0043170	BP	p	macromolecule metabolic process	264/3930	1985/12783	7.62732e-06	3	264	0.046786	0.0456065	0.0423621	8.05266e-05	g10005.t1, g10017.t1, g10019.t1, g10020.t1, g10033.t1, g10091.t1, g10093.t1, g10110.t1, g10111.t1, g10145.t1, g10161.t1, g10186.t1, g10200.t1, g10271.t1, g10326.t1, g10355.t1, g10356.t1, g10646.t1, g10647.t1, g10648.t1, g10649.t1, g10655.t1, g10664.t1, g10665.t1, g10667.t1, g10669.t1, g10676.t1, g10691.t1, g10692.t1, g10699.t1, g10700.t1, g10703.t1, g10713.t1, g10717.t1, g10737.t1, g11005.t1, g11…
...GO:0044262	BP	p	cellular carbohydrate metabolic process	11/3930	98/12783	7.69306e-06	4	11	0.0471893	0.0459996	0.0427196	8.09454e-05	g1723.t1, g1724.t1, g2894.t1, g3322.t1, g3329.t1, g5544.t1, g5742.t1, g7967.t1, g983.t1, g985.t1, g9907.t1
...GO:0046483	BP	p	heterocycle metabolic process	225/3930	1453/12783	7.69338e-06	3	225	0.0471912	0.0460015	0.0427136	8.09454e-05	g10005.t1, g10017.t1, g10019.t1, g10020.t1, g10033.t1, g10091.t1, g10093.t1, g10110.t1, g10111.t1, g10161.t1, g10186.t1, g10200.t1, g10326.t1, g10355.t1, g10356.t1, g10646.t1, g10647.t1, g10648.t1, g10649.t1, g10655.t1, g10664.t1, g10665.t1, g10667.t1, g10669.t1, g10676.t1, g10691.t1, g10692.t1, g10699.t1, g10700.t1, g10703.t1, g10713.t1, g10717.t1, g10737.t1, g11035.t1, g11038.t1, g11060.t1, g11…
...GO:0034641	BP	p	cellular nitrogen compound metabolic process	240/3930	1645/12783	7.85781e-06	3	240	0.0481998	0.0469847	0.0436187	8.25339e-05	g10005.t1, g10017.t1, g10019.t1, g10020.t1, g10033.t1, g10091.t1, g10093.t1, g10110.t1, g10111.t1, g10161.t1, g10186.t1, g10200.t1, g10233.t1, g10240.t1, g10241.t1, g10271.t1, g10326.t1, g10355.t1, g10356.t1, g10646.t1, g10647.t1, g10648.t1, g10649.t1, g10655.t1, g10664.t1, g10665.t1, g10667.t1, g10669.t1, g10676.t1, g10691.t1, g10692.t1, g10699.t1, g10700.t1, g10703.t1, g10713.t1, g10717.t1, g10…
..GO:0006457	BP	p	protein folding	10/3930	94/12783	8.02195e-06	2	10	0.0492066	0.0479661	0.0445218	8.41139e-05	g2813.t1, g3967.t1, g4311.t1, g6408.t1, g6670.t1, g8075.t1, g8076.t1, g8077.t1, g8078.t1, g8983.t1
...GO:0044260	BP	p	cellular macromolecule metabolic process	239/3930	1627/12783	8.14559e-06	4	239	0.049965	0.0487054	0.0451999	8.52645e-05	g10005.t1, g10017.t1, g10019.t1, g10020.t1, g10033.t1, g10091.t1, g10093.t1, g10110.t1, g10111.t1, g10145.t1, g10161.t1, g10186.t1, g10200.t1, g10271.t1, g10355.t1, g10356.t1, g10646.t1, g10647.t1, g10648.t1, g10649.t1, g10655.t1, g10664.t1, g10665.t1, g10667.t1, g10669.t1, g10676.t1, g10691.t1, g10692.t1, g10699.t1, g10700.t1, g10703.t1, g10713.t1, g10717.t1, g10737.t1, g11005.t1, g11035.t1, g11…
..GO:0006807	BP	p	nitrogen compound metabolic process	273/3930	2279/12783	8.20853e-06	2	273	0.0503511	0.0490818	0.0455409	8.5777e-05	g10005.t1, g10017.t1, g10019.t1, g10020.t1, g10033.t1, g10091.t1, g10093.t1, g10110.t1, g10111.t1, g10145.t1, g10161.t1, g10186.t1, g10200.t1, g10233.t1, g10240.t1, g10241.t1, g10271.t1, g10326.t1, g10355.t1, g10356.t1, g10646.t1, g10647.t1, g10648.t1, g10649.t1, g10655.t1, g10664.t1, g10665.t1, g10667.t1, g10669.t1, g10676.t1, g10691.t1, g10692.t1, g10699.t1, g10700.t1, g10703.t1, g10713.t1, g10…
....GO:0098655	BP	p	cation transmembrane transport	11/3930	99/12783	8.29049e-06	6	11	0.0508539	0.0495718	0.0459873	8.63705e-05	g11327.t1, g11359.t1, g11376.t1, g11379.t1, g11391.t1, g11710.t1, g11726.t1, g11860.t1, g11875.t1, g1501.t1, g1508.t1
.......GO:0045862	BP	p	positive regulation of proteolysis	4/3930	60/12783	8.29349e-06	8	4	0.0508722	0.0495898	0.0459957	8.63705e-05	g11005.t1, g11791.t1, g12767.t1, g8983.t1
..GO:0044237	BP	p	cellular metabolic process	291/3930	2528/12783	8.44205e-06	2	291	0.0517835	0.0504781	0.0468111	8.77687e-05	g10005.t1, g10017.t1, g10019.t1, g10020.t1, g10033.t1, g10091.t1, g10093.t1, g1011.t1, g10110.t1, g10111.t1, g10145.t1, g10161.t1, g10186.t1, g10200.t1, g10233.t1, g10240.t1, g10241.t1, g10271.t1, g10326.t1, g10355.t1, g10356.t1, g10646.t1, g10647.t1, g10648.t1, g10649.t1, g10655.t1, g10664.t1, g10665.t1, g10667.t1, g10669.t1, g10676.t1, g10691.t1, g10692.t1, g10699.t1, g10700.t1, g10703.t1, g107…
...GO:1990542	BP	p	mitochondrial transmembrane transport	4/3930	61/12783	8.62263e-06	5	4	0.0528912	0.0515578	0.0478038	8.94944e-05	g11899.t1, g365.t1, g7183.t1, g9555.t1
..GO:0044238	BP	p	primary metabolic process	273/3930	2363/12783	8.7457e-06	2	273	0.0536461	0.0522937	0.0484774	9.06184e-05	g10005.t1, g10017.t1, g10019.t1, g10020.t1, g10033.t1, g10091.t1, g10093.t1, g10110.t1, g10111.t1, g10145.t1, g10161.t1, g10186.t1, g10200.t1, g10271.t1, g10326.t1, g10355.t1, g10356.t1, g10646.t1, g10647.t1, g10648.t1, g10649.t1, g10655.t1, g10664.t1, g10665.t1, g10667.t1, g10669.t1, g10676.t1, g10691.t1, g10692.t1, g10699.t1, g10700.t1, g10703.t1, g10713.t1, g10717.t1, g10737.t1, g11005.t1, g11…
.GO:0008152	BP	p	metabolic process	296/3930	2624/12783	9.04369e-06	1	296	0.055474	0.0540755	0.0501201	9.3548e-05	g10005.t1, g10017.t1, g10019.t1, g10020.t1, g10033.t1, g10091.t1, g10093.t1, g1011.t1, g10110.t1, g10111.t1, g10145.t1, g10161.t1, g10186.t1, g10200.t1, g10233.t1, g10240.t1, g10241.t1, g10271.t1, g10326.t1, g10355.t1, g10356.t1, g10646.t1, g10647.t1, g10648.t1, g10649.t1, g10655.t1, g10664.t1, g10665.t1, g10667.t1, g10669.t1, g10676.t1, g10691.t1, g10692.t1, g10699.t1, g10700.t1, g10703.t1, g107…
....GO:0030866	BP	p	cortical actin cytoskeleton organization	1/3930	41/12783	9.1264e-06	7	1	0.0559814	0.0545701	0.0505694	9.40863e-05	g3552.t1
......GO:0031334	BP	p	positive regulation of protein-containing complex assembly	1/3930	41/12783	9.1264e-06	6	1	0.0559814	0.0545701	0.0505694	9.40863e-05	g8983.t1
..GO:0071704	BP	p	organic substance metabolic process	294/3930	2518/12783	9.16946e-06	2	294	0.0562454	0.0548275	0.0507896	9.43715e-05	g10005.t1, g10017.t1, g10019.t1, g10020.t1, g10033.t1, g10091.t1, g10093.t1, g1011.t1, g10110.t1, g10111.t1, g10145.t1, g10161.t1, g10186.t1, g10200.t1, g10233.t1, g10240.t1, g10241.t1, g10271.t1, g10326.t1, g10355.t1, g10356.t1, g10646.t1, g10647.t1, g10648.t1, g10649.t1, g10655.t1, g10664.t1, g10665.t1, g10667.t1, g10669.t1, g10676.t1, g10691.t1, g10692.t1, g10699.t1, g10700.t1, g10703.t1, g107…
GO:0008150	BP	p	biological_process	352/3930	3400/12783	9.59564e-06	0	352	0.0588597	0.0573758	0.0531407	9.85924e-05	g10005.t1, g10017.t1, g10019.t1, g10020.t1, g10033.t1, g10091.t1, g10093.t1, g1011.t1, g10110.t1, g10111.t1, g10145.t1, g10161.t1, g10186.t1, g10200.t1, g10233.t1, g10240.t1, g10241.t1, g10249.t1, g10271.t1, g10296.t1, g10307.t1, g10326.t1, g10355.t1, g10356.t1, g10408.t1, g10646.t1, g10647.t1, g10648.t1, g10649.t1, g10655.t1, g10664.t1, g10665.t1, g10667.t1, g10669.t1, g10676.t1, g10691.t1, g106…
.GO:0009987	BP	p	cellular process	347/3930	3318/12783	9.97901e-06	1	347	0.0612112	0.0596681	0.055154	0.000100676	g10005.t1, g10017.t1, g10019.t1, g10020.t1, g10033.t1, g10091.t1, g10093.t1, g1011.t1, g10110.t1, g10111.t1, g10145.t1, g10161.t1, g10186.t1, g10200.t1, g10233.t1, g10240.t1, g10241.t1, g10271.t1, g10296.t1, g10326.t1, g10355.t1, g10356.t1, g10646.t1, g10647.t1, g10648.t1, g10649.t1, g10655.t1, g10664.t1, g10665.t1, g10667.t1, g10669.t1, g10676.t1, g10691.t1, g10692.t1, g10699.t1, g10700.t1, g107…
....GO:0006839	BP	p	mitochondrial transport	8/3930	82/12783	1.00595e-05	4	8	0.0617047	0.0601492	0.0555886	0.000101321	g11603.t1, g11899.t1, g365.t1, g3967.t1, g4311.t1, g6408.t1, g7183.t1, g9555.t1
......GO:0043543	BP	p	protein acylation	2/3930	47/12783	1.01126e-05	7	2	0.0620309	0.0604671	0.0558723	0.00010169	g1743.t1, g3357.t1
...GO:0043414	BP	p	macromolecule methylation	5/3930	65/12783	1.03658e-05	5	5	0.0635835	0.0619806	0.0572604	0.000104065	g12372.t1, g12378.t1, g5015.t1, g5500.t1, g9973.t1
.....GO:0036503	BP	p	ERAD pathway	2/3930	48/12783	1.06167e-05	8	2	0.0651226	0.0634809	0.0586358	0.000106409	g6670.t1, g8983.t1
.....GO:0022604	BP	p	regulation of cell morphogenesis	5/3930	66/12783	1.07415e-05	5	5	0.0658884	0.0642274	0.0593146	0.000107485	g10296.t1, g10962.t1, g3552.t1, g382.t1, g5746.t1
....GO:0034976	BP	p	response to endoplasmic reticulum stress	6/3930	71/12783	1.26351e-05	4	6	0.077504	0.0755501	0.0697587	0.000126228	g10271.t1, g5742.t1, g6670.t1, g8983.t1, g983.t1, g985.t1
.....GO:0007033	BP	p	vacuole organization	4/3930	59/12783	1.28254e-05	5	4	0.0786707	0.0766875	0.070796	0.000127712	g3278.t1, g3733.t1, g6790.t1, g778.t1
...GO:0030010	BP	p	establishment of cell polarity	4/3930	59/12783	1.28254e-05	3	4	0.0786707	0.0766875	0.070796	0.000127712	g10296.t1, g363.t1, g6457.t1, g6458.t1
.....GO:0007015	BP	p	actin filament organization	1/3930	39/12783	1.47562e-05	5	1	0.0905145	0.0882326	0.0814247	0.000146701	g10296.t1
......GO:0035825	BP	p	homologous recombination	1/3930	40/12783	1.57237e-05	8	1	0.0964492	0.0940178	0.0867477	0.000155307	g2295.t1
.....GO:0042176	BP	p	regulation of protein catabolic process	5/3930	64/12783	1.5831e-05	6	5	0.0971074	0.0946593	0.0872288	0.000155372	g11005.t1, g11791.t1, g12767.t1, g8206.t1, g8983.t1
..GO:0044764	BP	p	multi-organism cellular process	10/3930	91/12783	1.70425e-05	2	10	0.104539	0.101904	0.0938874	0.000166995	g11297.t1, g11307.t1, g11397.t1, g12773.t1, g1723.t1, g1724.t1, g2861.t1, g2894.t1, g659.t1, g7756.t1
........GO:2000058	BP	p	regulation of ubiquitin-dependent protein catabolic process	4/3930	57/12783	2.00077e-05	9	4	0.122727	0.119633	0.110102	0.000193576	g11005.t1, g11791.t1, g12767.t1, g8206.t1
.......GO:1903364	BP	p	positive regulation of cellular protein catabolic process	4/3930	57/12783	2.00077e-05	8	4	0.122727	0.119633	0.110102	0.000193576	g11005.t1, g11791.t1, g12767.t1, g8983.t1
......GO:0045732	BP	p	positive regulation of protein catabolic process	4/3930	57/12783	2.00077e-05	7	4	0.122727	0.119633	0.110102	0.000193576	g11005.t1, g11791.t1, g12767.t1, g8983.t1
.....GO:0072522	BP	p	purine-containing compound biosynthetic process	4/3930	58/12783	2.0407e-05	5	4	0.125177	0.122021	0.112238	0.000197128	g11286.t1, g11312.t1, g3357.t1, g5544.t1
....GO:0090150	BP	p	establishment of protein localization to membrane	7/3930	74/12783	2.05159e-05	6	7	0.125845	0.122672	0.112817	0.000197869	g11899.t1, g2813.t1, g3967.t1, g4311.t1, g6408.t1, g7183.t1, g9555.t1
..GO:0140352	BP	p	export from cell	3/3930	51/12783	2.35224e-05	4	3	0.144287	0.140649	0.129326	0.000225801	g2861.t1, g441.t1, g9287.t1
......GO:0009060	BP	p	aerobic respiration	3/3930	51/12783	2.35224e-05	6	3	0.144287	0.140649	0.129326	0.000225801	g11176.t1, g7183.t1, g9555.t1
....GO:0060627	BP	p	regulation of vesicle-mediated transport	3/3930	51/12783	2.35224e-05	5	3	0.144287	0.140649	0.129326	0.000225801	g363.t1, g441.t1, g778.t1
...GO:1901700	BP	p	response to oxygen-containing compound	10/3930	89/12783	2.379e-05	3	10	0.145928	0.142249	0.130726	0.000228012	g11297.t1, g11307.t1, g11397.t1, g11899.t1, g12773.t1, g234.t1, g3967.t1, g4311.t1, g6408.t1, g659.t1
......GO:0098781	BP	p	ncRNA transcription	1/3930	38/12783	2.39709e-05	10	1	0.147037	0.143331	0.131696	0.000229388	g3358.t1
.GO:0044419	BP	p	biological process involved in interspecies interaction between organisms	11/3930	94/12783	2.40156e-05	1	11	0.147312	0.143598	0.131918	0.000229457	g11297.t1, g11307.t1, g11397.t1, g12773.t1, g237.t1, g2845.t1, g2861.t1, g3967.t1, g4311.t1, g6408.t1, g659.t1
......GO:1903362	BP	p	regulation of cellular protein catabolic process	5/3930	62/12783	2.43206e-05	7	5	0.149182	0.145421	0.133568	0.00023201	g11005.t1, g11791.t1, g12767.t1, g8206.t1, g8983.t1
......GO:0051053	BP	p	negative regulation of DNA metabolic process	2/3930	44/12783	2.60029e-05	7	2	0.159502	0.155481	0.142782	0.000246145	g1131.t1, g2295.t1
.....GO:1990778	BP	p	protein localization to cell periphery	2/3930	44/12783	2.60029e-05	5	2	0.159502	0.155481	0.142782	0.000246145	g10962.t1, g382.t1
......GO:0030433	BP	p	ubiquitin-dependent ERAD pathway	2/3930	44/12783	2.60029e-05	10	2	0.159502	0.155481	0.142782	0.000246145	g6670.t1, g8983.t1
......GO:0006354	BP	p	DNA-templated transcription, elongation	2/3930	44/12783	2.60029e-05	8	2	0.159502	0.155481	0.142782	0.000246145	g1122.t1, g11256.t1
.....GO:0032386	BP	p	regulation of intracellular transport	2/3930	44/12783	2.60029e-05	5	2	0.159502	0.155481	0.142782	0.000246145	g11603.t1, g363.t1
....GO:0019236	BP	p	response to pheromone	2/3930	45/12783	2.64839e-05	4	2	0.162452	0.158357	0.145291	0.000249927	g2813.t1, g7756.t1
.....GO:0071444	BP	p	cellular response to pheromone	2/3930	45/12783	2.64839e-05	5	2	0.162452	0.158357	0.145291	0.000249927	g2813.t1, g7756.t1
........GO:1903052	BP	p	positive regulation of proteolysis involved in cellular protein catabolic process	4/3930	56/12783	3.05926e-05	9	4	0.187655	0.182924	0.167586	0.000284757	g11005.t1, g11791.t1, g12767.t1, g8983.t1
.........GO:0032434	BP	p	regulation of proteasomal ubiquitin-dependent protein catabolic process	4/3930	56/12783	3.05926e-05	10	4	0.187655	0.182924	0.167586	0.000284757	g11005.t1, g11791.t1, g12767.t1, g8206.t1
.........GO:1901800	BP	p	positive regulation of proteasomal protein catabolic process	4/3930	56/12783	3.05926e-05	10	4	0.187655	0.182924	0.167586	0.000284757	g11005.t1, g11791.t1, g12767.t1, g8983.t1
....GO:0098656	BP	p	anion transmembrane transport	8/3930	78/12783	3.36998e-05	6	8	0.206715	0.201504	0.184507	0.000313204	g11710.t1, g11726.t1, g11860.t1, g11875.t1, g4484.t1, g773.t1, g774.t1, g786.t1
...GO:0008360	BP	p	regulation of cell shape	5/3930	61/12783	3.6764e-05	6	5	0.22551	0.219825	0.201246	0.00034065	g10296.t1, g10962.t1, g3552.t1, g382.t1, g5746.t1
.......GO:1903050	BP	p	regulation of proteolysis involved in cellular protein catabolic process	5/3930	61/12783	3.6764e-05	8	5	0.22551	0.219825	0.201246	0.00034065	g11005.t1, g11791.t1, g12767.t1, g8206.t1, g8983.t1
.....GO:0009141	BP	p	nucleoside triphosphate metabolic process	3/3930	50/12783	3.76684e-05	7	3	0.231058	0.225233	0.206121	0.000348504	g5544.t1, g7183.t1, g9555.t1
.....GO:0044042	BP	p	glucan metabolic process	1/3930	36/12783	3.95806e-05	5	1	0.242787	0.236667	0.216545	0.000365093	g3356.t1
....GO:0070783	BP	p	growth of unicellular organism as a thread of attached cells	1/3930	36/12783	3.95806e-05	4	1	0.242787	0.236667	0.216545	0.000365093	g10296.t1
....GO:0042157	BP	p	lipoprotein metabolic process	1/3930	37/12783	4.04906e-05	5	1	0.248369	0.242108	0.221443	0.00037163	g10145.t1
....GO:0015893	BP	p	drug transport	1/3930	37/12783	4.04906e-05	4	1	0.248369	0.242108	0.221443	0.00037163	g8206.t1
.........GO:0032968	BP	p	positive regulation of transcription elongation from RNA polymerase II promoter	1/3930	37/12783	4.04906e-05	12	1	0.248369	0.242108	0.221443	0.00037163	g1122.t1
.......GO:0006473	BP	p	protein acetylation	2/3930	43/12783	4.07738e-05	8	2	0.250107	0.243802	0.22287	0.00037163	g1743.t1, g3357.t1
.....GO:0019362	BP	p	pyridine nucleotide metabolic process	2/3930	43/12783	4.07738e-05	8	2	0.250107	0.243802	0.22287	0.00037163	g11176.t1, g5544.t1
......GO:0032200	BP	p	telomere organization	2/3930	43/12783	4.07738e-05	6	2	0.250107	0.243802	0.22287	0.00037163	g1131.t1, g5500.t1
.....GO:0031570	BP	p	DNA integrity checkpoint signaling	2/3930	43/12783	4.07738e-05	9	2	0.250107	0.243802	0.22287	0.00037163	g10200.t1, g234.t1
....GO:0060249	BP	p	anatomical structure homeostasis	2/3930	43/12783	4.07738e-05	4	2	0.250107	0.243802	0.22287	0.00037163	g1131.t1, g5500.t1
.....GO:0034728	BP	p	nucleosome organization	6/3930	66/12783	4.1769e-05	6	6	0.256211	0.249752	0.228101	0.000380135	g11297.t1, g11307.t1, g11397.t1, g12773.t1, g1743.t1, g659.t1
.....GO:0051984	BP	p	positive regulation of chromosome segregation	4/3930	55/12783	4.80736e-05	5	4	0.294884	0.28745	0.261953	0.000426076	g11005.t1, g11388.t1, g11791.t1, g12767.t1
.....GO:0016050	BP	p	vesicle organization	5/3930	59/12783	5.65942e-05	5	5	0.347149	0.338397	0.307759	0.000497348	g3278.t1, g3733.t1, g5055.t1, g8206.t1, g9287.t1
.......GO:0051785	BP	p	positive regulation of nuclear division	5/3930	59/12783	5.65942e-05	7	5	0.347149	0.338397	0.307759	0.000497348	g11005.t1, g11388.t1, g11791.t1, g12767.t1, g8892.t1
........GO:0061136	BP	p	regulation of proteasomal protein catabolic process	5/3930	60/12783	5.69811e-05	9	5	0.349522	0.340711	0.309749	0.000500032	g11005.t1, g11791.t1, g12767.t1, g8206.t1, g8983.t1
....GO:0016054	BP	p	organic acid catabolic process	3/3930	48/12783	5.75544e-05	4	3	0.353039	0.344139	0.312808	0.000501475	g11176.t1, g3357.t1, g7975.t1
....GO:0016482	BP	p	cytosolic transport	3/3930	48/12783	5.75544e-05	5	3	0.353039	0.344139	0.312808	0.000501475	g3278.t1, g3733.t1, g8152.t1
......GO:0043648	BP	p	dicarboxylic acid metabolic process	3/3930	48/12783	5.75544e-05	6	3	0.353039	0.344139	0.312808	0.000501475	g11176.t1, g7183.t1, g9555.t1
.......GO:1903313	BP	p	positive regulation of mRNA metabolic process	3/3930	48/12783	5.75544e-05	8	3	0.353039	0.344139	0.312808	0.000501475	g11367.t1, g11378.t1, g11390.t1
.....GO:0046395	BP	p	carboxylic acid catabolic process	3/3930	48/12783	5.75544e-05	6	3	0.353039	0.344139	0.312808	0.000501475	g11176.t1, g3357.t1, g7975.t1
.......GO:0071900	BP	p	regulation of protein serine/threonine kinase activity	3/3930	49/12783	6.21205e-05	10	3	0.381047	0.371441	0.337314	0.000538963	g11367.t1, g11378.t1, g11390.t1
.......GO:1902749	BP	p	regulation of cell cycle G2/M phase transition	3/3930	49/12783	6.21205e-05	7	3	0.381047	0.371441	0.337314	0.000538963	g10200.t1, g10249.t1, g10307.t1
.......GO:0010389	BP	p	regulation of G2/M transition of mitotic cell cycle	3/3930	49/12783	6.21205e-05	8	3	0.381047	0.371441	0.337314	0.000538963	g10200.t1, g10249.t1, g10307.t1
.....GO:0040020	BP	p	regulation of meiotic nuclear division	1/3930	35/12783	6.32131e-05	7	1	0.387749	0.377974	0.343058	0.000546896	g2295.t1
.....GO:0006109	BP	p	regulation of carbohydrate metabolic process	1/3930	35/12783	6.32131e-05	5	1	0.387749	0.377974	0.343058	0.000546896	g8982.t1
......GO:0046496	BP	p	nicotinamide nucleotide metabolic process	2/3930	42/12783	6.60764e-05	9	2	0.405313	0.395095	0.358465	0.00056926	g11176.t1, g5544.t1
.....GO:0000723	BP	p	telomere maintenance	2/3930	42/12783	6.60764e-05	7	2	0.405313	0.395095	0.358465	0.00056926	g1131.t1, g5500.t1
......GO:0030865	BP	p	cortical cytoskeleton organization	2/3930	42/12783	6.60764e-05	6	2	0.405313	0.395095	0.358465	0.00056926	g3552.t1, g5746.t1
.....GO:0009123	BP	p	nucleoside monophosphate metabolic process	7/3930	70/12783	6.92576e-05	7	7	0.424826	0.414116	0.375514	0.000595829	g11286.t1, g11312.t1, g5308.t1, g5378.t1, g5544.t1, g7183.t1, g9555.t1
.......GO:0055065	BP	p	metal ion homeostasis	8/3930	74/12783	7.06052e-05	7	8	0.433092	0.422174	0.382751	0.000606572	g10271.t1, g11327.t1, g11359.t1, g11376.t1, g11379.t1, g11391.t1, g1501.t1, g1508.t1
....GO:0080134	BP	p	regulation of response to stress	15/3930	107/12783	8.2462e-05	4	15	0.505822	0.49307	0.446367	0.000700584	g10200.t1, g10408.t1, g1122.t1, g11297.t1, g11307.t1, g11397.t1, g12773.t1, g2295.t1, g2518.t1, g3278.t1, g3733.t1, g3967.t1, g4311.t1, g6408.t1, g659.t1
.......GO:1902101	BP	p	positive regulation of metaphase/anaphase transition of cell cycle	3/3930	47/12783	9.09329e-05	9	3	0.557783	0.543721	0.492129	0.000769355	g11005.t1, g11791.t1, g12767.t1
......GO:1905820	BP	p	positive regulation of chromosome separation	3/3930	47/12783	9.09329e-05	7	3	0.557783	0.543721	0.492129	0.000769355	g11005.t1, g11791.t1, g12767.t1
.......GO:0006275	BP	p	regulation of DNA replication	3/3930	47/12783	9.09329e-05	7	3	0.557783	0.543721	0.492129	0.000769355	g11060.t1, g11256.t1, g8206.t1
.....GO:0051781	BP	p	positive regulation of cell division	6/3930	63/12783	9.38823e-05	5	6	0.575874	0.561356	0.507809	0.000793215	g10962.t1, g11005.t1, g11791.t1, g12767.t1, g3552.t1, g382.t1
.....GO:0098662	BP	p	inorganic cation transmembrane transport	11/3930	87/12783	0.000101687	7	11	0.623751	0.608026	0.549926	0.000857979	g11327.t1, g11359.t1, g11376.t1, g11379.t1, g11391.t1, g11710.t1, g11726.t1, g11860.t1, g11875.t1, g1501.t1, g1508.t1
......GO:0031055	BP	p	chromatin remodeling at centromere	2/3930	40/12783	0.000103115	6	2	0.632509	0.616563	0.557544	0.000868831	g3685.t1, g4357.t1
.......GO:0007096	BP	p	regulation of exit from mitosis	1/3930	34/12783	0.000104797	8	1	0.642822	0.626617	0.56653	0.000880578	g8892.t1
....GO:0034404	BP	p	nucleobase-containing small molecule biosynthetic process	1/3930	34/12783	0.000104797	6	1	0.642822	0.626617	0.56653	0.000880578	g5544.t1
......GO:0006164	BP	p	purine nucleotide biosynthetic process	4/3930	52/12783	0.000112576	9	4	0.690542	0.673133	0.608361	0.000943363	g11286.t1, g11312.t1, g3357.t1, g5544.t1
.......GO:0009152	BP	p	purine ribonucleotide biosynthetic process	4/3930	52/12783	0.000112576	10	4	0.690542	0.673133	0.608361	0.000943363	g11286.t1, g11312.t1, g3357.t1, g5544.t1
......GO:0009126	BP	p	purine nucleoside monophosphate metabolic process	5/3930	57/12783	0.000129856	8	5	0.796535	0.776455	0.699792	0.00104915	g11286.t1, g11312.t1, g5544.t1, g7183.t1, g9555.t1
.....GO:0048284	BP	p	organelle fusion	5/3930	57/12783	0.000129856	5	5	0.796535	0.776455	0.699792	0.00104915	g3278.t1, g3733.t1, g5055.t1, g778.t1, g9287.t1
.......GO:0009167	BP	p	purine ribonucleoside monophosphate metabolic process	5/3930	57/12783	0.000129856	9	5	0.796535	0.776455	0.699792	0.00104915	g11286.t1, g11312.t1, g5544.t1, g7183.t1, g9555.t1
......GO:0009199	BP	p	ribonucleoside triphosphate metabolic process	3/3930	45/12783	0.00014001	8	3	0.858824	0.837173	0.752416	0.00112707	g5544.t1, g7183.t1, g9555.t1
......GO:0009144	BP	p	purine nucleoside triphosphate metabolic process	3/3930	45/12783	0.00014001	8	3	0.858824	0.837173	0.752416	0.00112707	g5544.t1, g7183.t1, g9555.t1
.....GO:0046390	BP	p	ribose phosphate biosynthetic process	6/3930	61/12783	0.000141964	6	6	0.870805	0.848853	0.762629	0.00114129	g11286.t1, g11312.t1, g3357.t1, g5308.t1, g5378.t1, g5544.t1
.......GO:1901970	BP	p	positive regulation of mitotic sister chromatid separation	3/3930	46/12783	0.000147811	8	3	0.90667	0.883813	0.79389	0.0011821	g11005.t1, g11791.t1, g12767.t1
...GO:0032940	BP	p	secretion by cell	3/3930	46/12783	0.000147811	5	3	0.90667	0.883813	0.79389	0.0011821	g2861.t1, g441.t1, g9287.t1
........GO:0045842	BP	p	positive regulation of mitotic metaphase/anaphase transition	3/3930	46/12783	0.000147811	10	3	0.90667	0.883813	0.79389	0.0011821	g11005.t1, g11791.t1, g12767.t1
....GO:0046903	BP	p	secretion	3/3930	46/12783	0.000147811	4	3	0.90667	0.883813	0.79389	0.0011821	g2861.t1, g441.t1, g9287.t1
...GO:0040008	BP	p	regulation of growth	10/3930	82/12783	0.000154973	3	10	0.950605	0.92664	0.83174	0.00123777	g10296.t1, g11035.t1, g11038.t1, g11297.t1, g11307.t1, g11397.t1, g11899.t1, g12773.t1, g237.t1, g659.t1
......GO:0006875	BP	p	cellular metal ion homeostasis	8/3930	72/12783	0.00015522	8	8	0.952122	0.928119	0.832913	0.00123813	g10271.t1, g11327.t1, g11359.t1, g11376.t1, g11379.t1, g11391.t1, g1501.t1, g1508.t1
.......GO:0032392	BP	p	DNA geometric change	2/3930	39/12783	0.000164627	7	2	1	0.984364	0.883223	0.00131146	g1131.t1, g1743.t1
.....GO:0006487	BP	p	protein N-linked glycosylation	1/3930	32/12783	0.000167069	8	1	1	0.998966	0.896158	0.00131892	g9932.t1
...GO:0071963	BP	p	establishment or maintenance of cell polarity regulating cell shape	1/3930	32/12783	0.000167069	7	1	1	0.998966	0.896158	0.00131892	g5746.t1
....GO:0045595	BP	p	regulation of cell differentiation	1/3930	32/12783	0.000167069	4	1	1	0.998966	0.896158	0.00131892	g11899.t1
........GO:0032147	BP	p	activation of protein kinase activity	1/3930	32/12783	0.000167069	11	1	1	0.998966	0.896158	0.00131892	g234.t1
......GO:0033046	BP	p	negative regulation of sister chromatid segregation	1/3930	32/12783	0.000167069	8	1	1	0.998966	0.896158	0.00131892	g11388.t1
.....GO:0006270	BP	p	DNA replication initiation	1/3930	32/12783	0.000167069	7	1	1	0.998966	0.896158	0.00131892	g10200.t1
....GO:1901657	BP	p	glycosyl compound metabolic process	1/3930	32/12783	0.000167069	4	1	1	0.998966	0.896158	0.00131892	g2915.t1
......GO:0062033	BP	p	positive regulation of mitotic sister chromatid segregation	4/3930	51/12783	0.000179258	9	4	1	1	0.960286	0.00141114	g11005.t1, g11388.t1, g11791.t1, g12767.t1
.....GO:0022616	BP	p	DNA strand elongation	1/3930	33/12783	0.000180361	7	1	1	1	0.966012	0.00141114	g1131.t1
.....GO:0051985	BP	p	negative regulation of chromosome segregation	1/3930	33/12783	0.000180361	5	1	1	1	0.966012	0.00141114	g11388.t1
.....GO:0072525	BP	p	pyridine-containing compound biosynthetic process	1/3930	33/12783	0.000180361	5	1	1	1	0.966012	0.00141114	g5544.t1
.....GO:0045005	BP	p	DNA-dependent DNA replication maintenance of fidelity	1/3930	33/12783	0.000180361	7	1	1	1	0.966012	0.00141114	g1131.t1
......GO:0033157	BP	p	regulation of intracellular protein transport	1/3930	33/12783	0.000180361	7	1	1	1	0.966012	0.00141114	g11603.t1
...GO:0010927	BP	p	cellular component assembly involved in morphogenesis	1/3930	33/12783	0.000180361	5	1	1	1	0.966012	0.00141114	g9287.t1
......GO:0009260	BP	p	ribonucleotide biosynthetic process	6/3930	60/12783	0.000208927	9	6	1	1	1	0.00160596	g11286.t1, g11312.t1, g3357.t1, g5308.t1, g5378.t1, g5544.t1
....GO:0046165	BP	p	alcohol biosynthetic process	3/3930	44/12783	0.000218385	5	3	1	1	1	0.00167447	g2861.t1, g4588.t1, g7090.t1
.........GO:0000470	BP	p	maturation of LSU-rRNA	3/3930	44/12783	0.000218385	10	3	1	1	1	0.00167447	g11184.t1, g3041.t1, g3042.t1
..GO:0022406	BP	p	membrane docking	2/3930	37/12783	0.000259708	2	2	1	1	1	0.00196189	g3278.t1, g3733.t1
....GO:0006631	BP	p	fatty acid metabolic process	2/3930	37/12783	0.000259708	7	2	1	1	1	0.00196189	g11176.t1, g7975.t1
.....GO:0044774	BP	p	mitotic DNA integrity checkpoint signaling	2/3930	37/12783	0.000259708	10	2	1	1	1	0.00196189	g10200.t1, g234.t1
...GO:0140056	BP	p	organelle localization by membrane tethering	2/3930	37/12783	0.000259708	4	2	1	1	1	0.00196189	g3278.t1, g3733.t1
.......GO:0000027	BP	p	ribosomal large subunit assembly	2/3930	37/12783	0.000259708	8	2	1	1	1	0.00196189	g3041.t1, g3042.t1
.......GO:0006368	BP	p	transcription elongation from RNA polymerase II promoter	2/3930	38/12783	0.000271234	9	2	1	1	1	0.00203599	g1122.t1, g11256.t1
......GO:0000749	BP	p	response to pheromone triggering conjugation with cellular fusion	2/3930	38/12783	0.000271234	6	2	1	1	1	0.00203599	g2813.t1, g7756.t1
.......GO:0030466	BP	p	silent mating-type cassette heterochromatin assembly	2/3930	38/12783	0.000271234	8	2	1	1	1	0.00203599	g3685.t1, g4357.t1
.......GO:0140527	BP	p	reciprocal homologous recombination	1/3930	31/12783	0.000272173	9	1	1	1	1	0.00203599	g2295.t1
...GO:0010876	BP	p	lipid localization	1/3930	31/12783	0.000272173	3	1	1	1	1	0.00203599	g2861.t1
...GO:0007131	BP	p	reciprocal meiotic recombination	1/3930	31/12783	0.000272173	10	1	1	1	1	0.00203599	g2295.t1
....GO:0000302	BP	p	response to reactive oxygen species	1/3930	31/12783	0.000272173	4	1	1	1	1	0.00203599	g234.t1
......GO:0006271	BP	p	DNA strand elongation involved in DNA replication	1/3930	31/12783	0.000272173	8	1	1	1	1	0.00203599	g1131.t1
......GO:0009161	BP	p	ribonucleoside monophosphate metabolic process	7/3930	64/12783	0.000324941	8	7	1	1	1	0.00242776	g11286.t1, g11312.t1, g5308.t1, g5378.t1, g5544.t1, g7183.t1, g9555.t1
.......GO:0009205	BP	p	purine ribonucleoside triphosphate metabolic process	3/3930	43/12783	0.000350034	9	3	1	1	1	0.00260467	g5544.t1, g7183.t1, g9555.t1
........GO:0018394	BP	p	peptidyl-lysine acetylation	2/3930	36/12783	0.000408847	9	2	1	1	1	0.00298555	g1743.t1, g3357.t1
.......GO:0016573	BP	p	histone acetylation	2/3930	36/12783	0.000408847	11	2	1	1	1	0.00298555	g1743.t1, g3357.t1
.........GO:0018393	BP	p	internal peptidyl-lysine acetylation	2/3930	36/12783	0.000408847	10	2	1	1	1	0.00298555	g1743.t1, g3357.t1
........GO:0006475	BP	p	internal protein amino acid acetylation	2/3930	36/12783	0.000408847	9	2	1	1	1	0.00298555	g1743.t1, g3357.t1
......GO:0072330	BP	p	monocarboxylic acid biosynthetic process	4/3930	48/12783	0.00041137	7	4	1	1	1	0.00300041	g11965.t1, g5544.t1, g6277.t1, g7975.t1
....GO:0072527	BP	p	pyrimidine-containing compound metabolic process	1/3930	29/12783	0.000441648	4	1	1	1	1	0.00319466	g2915.t1
....GO:0032886	BP	p	regulation of microtubule-based process	1/3930	29/12783	0.000441648	4	1	1	1	1	0.00319466	g8892.t1
....GO:0009116	BP	p	nucleoside metabolic process	1/3930	29/12783	0.000441648	6	1	1	1	1	0.00319466	g2915.t1
.....GO:1901264	BP	p	carbohydrate derivative transport	1/3930	29/12783	0.000441648	5	1	1	1	1	0.00319466	g8206.t1
......GO:0010506	BP	p	regulation of autophagy	1/3930	29/12783	0.000441648	6	1	1	1	1	0.00319466	g4285.t1
....GO:0016237	BP	p	lysosomal microautophagy	1/3930	29/12783	0.000441648	5	1	1	1	1	0.00319466	g2861.t1
...GO:0007114	BP	p	cell budding	1/3930	29/12783	0.000441648	3	1	1	1	1	0.00319466	g363.t1
.......GO:0045840	BP	p	positive regulation of mitotic nuclear division	5/3930	53/12783	0.00045448	8	5	1	1	1	0.0032836	g11005.t1, g11388.t1, g11791.t1, g12767.t1, g8892.t1
...GO:0009268	BP	p	response to pH	1/3930	30/12783	0.000459832	3	1	1	1	1	0.00330282	g234.t1
......GO:0000018	BP	p	regulation of DNA recombination	1/3930	30/12783	0.000459832	7	1	1	1	1	0.00330282	g2295.t1
......GO:0034250	BP	p	positive regulation of cellular amide metabolic process	1/3930	30/12783	0.000459832	6	1	1	1	1	0.00330282	g234.t1
.....GO:0031935	BP	p	regulation of chromatin silencing	1/3930	30/12783	0.000459832	10	1	1	1	1	0.00330282	g3358.t1
.....GO:0010675	BP	p	regulation of cellular carbohydrate metabolic process	1/3930	30/12783	0.000459832	6	1	1	1	1	0.00330282	g8982.t1
.......GO:0006323	BP	p	DNA packaging	7/3930	62/12783	0.000468513	7	7	1	1	1	0.00336124	g10161.t1, g11297.t1, g11307.t1, g11397.t1, g12773.t1, g5500.t1, g659.t1
..GO:0046034	BP	p	ATP metabolic process	3/3930	41/12783	0.000520854	2	3	1	1	1	0.00373238	g5544.t1, g7183.t1, g9555.t1
.....GO:0017038	BP	p	protein import	12/3930	85/12783	0.000547394	6	12	1	1	1	0.00391798	g11899.t1, g365.t1, g3967.t1, g4311.t1, g5745.t1, g6408.t1, g7183.t1, g8122.t1, g8123.t1, g8245.t1, g8246.t1, g9555.t1
....GO:1901701	BP	p	cellular response to oxygen-containing compound	9/3930	70/12783	0.000652732	4	9	1	1	1	0.00449872	g11297.t1, g11307.t1, g11397.t1, g12773.t1, g234.t1, g3967.t1, g4311.t1, g6408.t1, g659.t1
...GO:0045132	BP	p	meiotic chromosome segregation	5/3930	51/12783	0.000655688	4	5	1	1	1	0.00450391	g2295.t1, g4137.t1, g4140.t1, g5746.t1, g8892.t1
.....GO:0061025	BP	p	membrane fusion	5/3930	51/12783	0.000655688	5	5	1	1	1	0.00450391	g3278.t1, g3733.t1, g5055.t1, g778.t1, g9287.t1
...GO:0035966	BP	p	response to topologically incorrect protein	5/3930	51/12783	0.000655688	4	5	1	1	1	0.00450391	g10271.t1, g5742.t1, g6670.t1, g983.t1, g985.t1
..........GO:0000463	BP	p	maturation of LSU-rRNA from tricistronic rRNA transcript (SSU-rRNA, 5.8S rRNA, LSU-rRNA)	2/3930	35/12783	0.000663312	11	2	1	1	1	0.00453596	g3041.t1, g3042.t1
.......GO:0031508	BP	p	pericentric heterochromatin assembly	2/3930	35/12783	0.000663312	8	2	1	1	1	0.00453596	g3685.t1, g4357.t1
......GO:0140462	BP	p	pericentric heterochromatin organization	2/3930	35/12783	0.000663312	6	2	1	1	1	0.00453596	g3685.t1, g4357.t1
....GO:0008202	BP	p	steroid metabolic process	2/3930	35/12783	0.000663312	4	2	1	1	1	0.00453596	g2861.t1, g7090.t1
...GO:0006066	BP	p	alcohol metabolic process	8/3930	65/12783	0.000677275	4	8	1	1	1	0.00462628	g11176.t1, g2861.t1, g4588.t1, g5544.t1, g5742.t1, g7090.t1, g983.t1, g985.t1
.....GO:0070507	BP	p	regulation of microtubule cytoskeleton organization	1/3930	28/12783	0.000707979	7	1	1	1	1	0.00480924	g8892.t1
.....GO:0006869	BP	p	lipid transport	1/3930	28/12783	0.000707979	5	1	1	1	1	0.00480924	g2861.t1
.....GO:0072528	BP	p	pyrimidine-containing compound biosynthetic process	1/3930	28/12783	0.000707979	5	1	1	1	1	0.00480924	g2915.t1
....GO:0009112	BP	p	nucleobase metabolic process	1/3930	28/12783	0.000707979	6	1	1	1	1	0.00480924	g2915.t1
.....GO:0043255	BP	p	regulation of carbohydrate biosynthetic process	1/3930	28/12783	0.000707979	6	1	1	1	1	0.00480924	g8982.t1
.....GO:0051223	BP	p	regulation of protein transport	3/3930	39/12783	0.000808541	6	3	1	1	1	0.00548628	g11603.t1, g11899.t1, g778.t1
....GO:0006479	BP	p	protein methylation	3/3930	40/12783	0.000823521	8	3	1	1	1	0.00555718	g12372.t1, g12378.t1, g5500.t1
......GO:0008213	BP	p	protein alkylation	3/3930	40/12783	0.000823521	7	3	1	1	1	0.00555718	g12372.t1, g12378.t1, g5500.t1
....GO:0051050	BP	p	positive regulation of transport	3/3930	40/12783	0.000823521	5	3	1	1	1	0.00555718	g11603.t1, g11899.t1, g441.t1
.....GO:0032465	BP	p	regulation of cytokinesis	3/3930	40/12783	0.000823521	6	3	1	1	1	0.00555718	g10962.t1, g3552.t1, g382.t1
.....GO:0070201	BP	p	regulation of establishment of protein localization	3/3930	40/12783	0.000823521	5	3	1	1	1	0.00555718	g11603.t1, g11899.t1, g778.t1
....GO:1901362	BP	p	organic cyclic compound biosynthetic process	192/3930	757/12783	0.0008606	4	192	1	1	1	0.00580101	g10005.t1, g10017.t1, g10019.t1, g10020.t1, g10033.t1, g10091.t1, g10093.t1, g10110.t1, g10111.t1, g10186.t1, g10355.t1, g10356.t1, g10646.t1, g10647.t1, g10648.t1, g10649.t1, g10655.t1, g10664.t1, g10665.t1, g10667.t1, g10669.t1, g10676.t1, g10691.t1, g10692.t1, g10699.t1, g10700.t1, g10703.t1, g10713.t1, g10717.t1, g10737.t1, g11035.t1, g11038.t1, g11092.t1, g11158.t1, g11191.t1, g1122.t1, g112…
......GO:0034504	BP	p	protein localization to nucleus	4/3930	44/12783	0.000914654	6	4	1	1	1	0.0061586	g3967.t1, g4311.t1, g5745.t1, g6408.t1
....GO:0010570	BP	p	regulation of filamentous growth	8/3930	64/12783	0.000970216	4	8	1	1	1	0.00648202	g11035.t1, g11038.t1, g11297.t1, g11307.t1, g11397.t1, g12773.t1, g237.t1, g659.t1
....GO:0009100	BP	p	glycoprotein metabolic process	6/3930	54/12783	0.000998707	5	6	1	1	1	0.00657304	g10271.t1, g1627.t1, g1628.t1, g1632.t1, g1633.t1, g9932.t1
...GO:0006413	BP	p	translational initiation	5/3930	50/12783	0.00100394	3	5	1	1	1	0.00660042	g3210.t1, g3212.t1, g3214.t1, g3217.t1, g4237.t1
.......GO:0051495	BP	p	positive regulation of cytoskeleton organization	2/3930	33/12783	0.00101	7	2	1	1	1	0.00661894	g10962.t1, g382.t1
.....GO:1903829	BP	p	positive regulation of cellular protein localization	2/3930	33/12783	0.00101	6	2	1	1	1	0.00661894	g11388.t1, g11603.t1
....GO:0016125	BP	p	sterol metabolic process	2/3930	33/12783	0.00101	5	2	1	1	1	0.00661894	g2861.t1, g7090.t1
......GO:0006312	BP	p	mitotic recombination	1/3930	26/12783	0.00116508	8	1	1	1	1	0.00758881	g1131.t1
.......GO:0045727	BP	p	positive regulation of translation	1/3930	26/12783	0.00116508	8	1	1	1	1	0.00758881	g234.t1
.....GO:0034614	BP	p	cellular response to reactive oxygen species	1/3930	26/12783	0.00116508	6	1	1	1	1	0.00758881	g234.t1
....GO:0006893	BP	p	Golgi to plasma membrane transport	1/3930	26/12783	0.00116508	7	1	1	1	1	0.00758881	g9287.t1
.......GO:0002097	BP	p	tRNA wobble base modification	1/3930	27/12783	0.00117531	11	1	1	1	1	0.00758881	g6485.t1
....GO:0045927	BP	p	positive regulation of growth	1/3930	27/12783	0.00117531	4	1	1	1	1	0.00758881	g10296.t1
....GO:0031032	BP	p	actomyosin structure organization	1/3930	27/12783	0.00117531	7	1	1	1	1	0.00758881	g3552.t1
......GO:1905268	BP	p	negative regulation of chromatin organization	1/3930	27/12783	0.00117531	6	1	1	1	1	0.00758881	g3358.t1
...GO:0070192	BP	p	chromosome organization involved in meiotic cell cycle	1/3930	27/12783	0.00117531	6	1	1	1	1	0.00758881	g2295.t1
...GO:0071495	BP	p	cellular response to endogenous stimulus	1/3930	27/12783	0.00117531	3	1	1	1	1	0.00758881	g234.t1
......GO:0009142	BP	p	nucleoside triphosphate biosynthetic process	1/3930	27/12783	0.00117531	8	1	1	1	1	0.00758881	g5544.t1
.....GO:0043618	BP	p	regulation of transcription from RNA polymerase II promoter in response to stress	1/3930	27/12783	0.00117531	11	1	1	1	1	0.00758881	g237.t1
....GO:0043620	BP	p	regulation of DNA-templated transcription in response to stress	1/3930	27/12783	0.00117531	10	1	1	1	1	0.00758881	g237.t1
...GO:0044837	BP	p	actomyosin contractile ring organization	1/3930	27/12783	0.00117531	8	1	1	1	1	0.00758881	g3552.t1
....GO:1902410	BP	p	mitotic cytokinetic process	3/3930	38/12783	0.00123119	4	3	1	1	1	0.00794127	g10962.t1, g3552.t1, g382.t1
...GO:0044092	BP	p	negative regulation of molecular function	9/3930	67/12783	0.00132619	3	9	1	1	1	0.00854503	g10249.t1, g10307.t1, g1131.t1, g11367.t1, g11378.t1, g11388.t1, g11390.t1, g8206.t1, g8892.t1
.......GO:0018105	BP	p	peptidyl-serine phosphorylation	4/3930	43/12783	0.00137305	9	4	1	1	1	0.00882842	g11367.t1, g11378.t1, g11390.t1, g3138.t1
.......GO:0018209	BP	p	peptidyl-serine modification	4/3930	43/12783	0.00137305	8	4	1	1	1	0.00882842	g11367.t1, g11378.t1, g11390.t1, g3138.t1
....GO:0007264	BP	p	small GTPase mediated signal transduction	5/3930	48/12783	0.00144803	6	5	1	1	1	0.00930073	g10296.t1, g10962.t1, g3278.t1, g3733.t1, g382.t1
.....GO:0006694	BP	p	steroid biosynthetic process	2/3930	31/12783	0.00161365	5	2	1	1	1	0.0102952	g2861.t1, g7090.t1
.GO:0032501	BP	p	multicellular organismal process	2/3930	31/12783	0.00161365	1	2	1	1	1	0.0102952	g11372.t1, g9973.t1
...GO:0032258	BP	p	cytoplasm to vacuole transport by the Cvt pathway	2/3930	31/12783	0.00161365	9	2	1	1	1	0.0102952	g3278.t1, g3733.t1
....GO:0042147	BP	p	retrograde transport, endosome to Golgi	2/3930	31/12783	0.00161365	6	2	1	1	1	0.0102952	g3278.t1, g3733.t1
...GO:0051098	BP	p	regulation of binding	2/3930	32/12783	0.0016146	3	2	1	1	1	0.0102952	g10161.t1, g11388.t1
........GO:0032508	BP	p	DNA duplex unwinding	2/3930	32/12783	0.0016146	8	2	1	1	1	0.0102952	g1131.t1, g1743.t1
..GO:0009607	BP	p	response to biotic stimulus	10/3930	71/12783	0.00175455	2	10	1	1	1	0.0107409	g1122.t1, g11297.t1, g11307.t1, g11397.t1, g12773.t1, g237.t1, g3967.t1, g4311.t1, g6408.t1, g659.t1
.......GO:2000765	BP	p	regulation of cytoplasmic translation	1/3930	25/12783	0.00184029	8	1	1	1	1	0.0111766	g234.t1
.......GO:0009201	BP	p	ribonucleoside triphosphate biosynthetic process	1/3930	25/12783	0.00184029	9	1	1	1	1	0.0111766	g5544.t1
....GO:0044804	BP	p	autophagy of nucleus	1/3930	25/12783	0.00184029	5	1	1	1	1	0.0111766	g2861.t1
....GO:0071467	BP	p	cellular response to pH	1/3930	25/12783	0.00184029	5	1	1	1	1	0.0111766	g234.t1
......GO:0019363	BP	p	pyridine nucleotide biosynthetic process	1/3930	25/12783	0.00184029	9	1	1	1	1	0.0111766	g5544.t1
....GO:0001510	BP	p	RNA methylation	1/3930	25/12783	0.00184029	8	1	1	1	1	0.0111766	g5015.t1
.....GO:0043067	BP	p	regulation of programmed cell death	1/3930	25/12783	0.00184029	5	1	1	1	1	0.0111766	g11603.t1
.....GO:0009119	BP	p	ribonucleoside metabolic process	1/3930	25/12783	0.00184029	7	1	1	1	1	0.0111766	g2915.t1
....GO:0005976	BP	p	polysaccharide metabolic process	9/3930	66/12783	0.00187754	4	9	1	1	1	0.0113915	g1723.t1, g1724.t1, g2894.t1, g3322.t1, g3329.t1, g3356.t1, g6103.t1, g7967.t1, g9907.t1
........GO:0010972	BP	p	negative regulation of G2/M transition of mitotic cell cycle	3/3930	36/12783	0.00191149	9	3	1	1	1	0.0114615	g10200.t1, g10249.t1, g10307.t1
........GO:0009168	BP	p	purine ribonucleoside monophosphate biosynthetic process	3/3930	36/12783	0.00191149	10	3	1	1	1	0.0114615	g11286.t1, g11312.t1, g5544.t1
...GO:0007062	BP	p	sister chromatid cohesion	3/3930	36/12783	0.00191149	6	3	1	1	1	0.0114615	g10161.t1, g11060.t1, g11388.t1
........GO:1902750	BP	p	negative regulation of cell cycle G2/M phase transition	3/3930	36/12783	0.00191149	8	3	1	1	1	0.0114615	g10200.t1, g10249.t1, g10307.t1
.......GO:0009127	BP	p	purine nucleoside monophosphate biosynthetic process	3/3930	36/12783	0.00191149	9	3	1	1	1	0.0114615	g11286.t1, g11312.t1, g5544.t1
.....GO:0009064	BP	p	glutamine family amino acid metabolic process	3/3930	37/12783	0.00192086	8	3	1	1	1	0.011484	g11176.t1, g11286.t1, g11312.t1
...GO:0006887	BP	p	exocytosis	3/3930	37/12783	0.00192086	6	3	1	1	1	0.011484	g2861.t1, g441.t1, g9287.t1
......GO:1902412	BP	p	regulation of mitotic cytokinesis	3/3930	37/12783	0.00192086	7	3	1	1	1	0.011484	g10962.t1, g3552.t1, g382.t1
......GO:0051170	BP	p	import into nucleus	4/3930	41/12783	0.00207886	7	4	1	1	1	0.0124165	g3967.t1, g4311.t1, g5745.t1, g6408.t1
...GO:0005996	BP	p	monosaccharide metabolic process	4/3930	42/12783	0.00210512	4	4	1	1	1	0.0125611	g1627.t1, g1628.t1, g1632.t1, g1633.t1
....GO:0035967	BP	p	cellular response to topologically incorrect protein	5/3930	46/12783	0.00214531	5	5	1	1	1	0.0127884	g10271.t1, g5742.t1, g6670.t1, g983.t1, g985.t1
....GO:0044264	BP	p	cellular polysaccharide metabolic process	7/3930	57/12783	0.00215974	5	7	1	1	1	0.012862	g1723.t1, g1724.t1, g2894.t1, g3322.t1, g3329.t1, g7967.t1, g9907.t1
.....GO:0016126	BP	p	sterol biosynthetic process	2/3930	30/12783	0.00247588	6	2	1	1	1	0.0147161	g2861.t1, g7090.t1
....GO:0042770	BP	p	signal transduction in response to DNA damage	2/3930	30/12783	0.00247588	6	2	1	1	1	0.0147161	g10200.t1, g234.t1
...GO:0006970	BP	p	response to osmotic stress	9/3930	65/12783	0.00269242	3	9	1	1	1	0.0159877	g11297.t1, g11307.t1, g11397.t1, g12773.t1, g237.t1, g3967.t1, g4311.t1, g6408.t1, g659.t1
.....GO:1900428	BP	p	regulation of filamentous growth of a population of unicellular organisms	8/3930	60/12783	0.00286553	5	8	1	1	1	0.0165979	g11035.t1, g11038.t1, g11297.t1, g11307.t1, g11397.t1, g12773.t1, g237.t1, g659.t1
.....GO:0010847	BP	p	regulation of chromatin assembly	1/3930	24/12783	0.00300527	7	1	1	1	1	0.0172768	g3358.t1
....GO:0042181	BP	p	ketone biosynthetic process	1/3930	24/12783	0.00300527	4	1	1	1	1	0.0172768	g4588.t1
.......GO:0006356	BP	p	regulation of transcription by RNA polymerase I	1/3930	24/12783	0.00300527	10	1	1	1	1	0.0172768	g1122.t1
......GO:0001672	BP	p	regulation of chromatin assembly or disassembly	1/3930	24/12783	0.00300527	6	1	1	1	1	0.0172768	g3358.t1
.....GO:0034727	BP	p	piecemeal microautophagy of the nucleus	1/3930	24/12783	0.00300527	6	1	1	1	1	0.0172768	g2861.t1
.......GO:2000142	BP	p	regulation of DNA-templated transcription, initiation	1/3930	24/12783	0.00300527	10	1	1	1	1	0.0172768	g8983.t1
.......GO:0019359	BP	p	nicotinamide nucleotide biosynthetic process	1/3930	24/12783	0.00300527	10	1	1	1	1	0.0172768	g5544.t1
........GO:0060260	BP	p	regulation of transcription initiation from RNA polymerase II promoter	1/3930	24/12783	0.00300527	11	1	1	1	1	0.0172768	g8983.t1
..GO:0070085	BP	p	glycosylation	6/3930	50/12783	0.00311723	2	6	1	1	1	0.0179037	g10271.t1, g1627.t1, g1628.t1, g1632.t1, g1633.t1, g9932.t1
......GO:0009124	BP	p	nucleoside monophosphate biosynthetic process	5/3930	45/12783	0.00315297	8	5	1	1	1	0.0180919	g11286.t1, g11312.t1, g5308.t1, g5378.t1, g5544.t1
.....GO:0000077	BP	p	DNA damage checkpoint signaling	2/3930	29/12783	0.00390216	10	2	1	1	1	0.0223074	g10200.t1, g234.t1
.....GO:0007265	BP	p	Ras protein signal transduction	2/3930	29/12783	0.00390216	7	2	1	1	1	0.0223074	g10962.t1, g382.t1
..GO:0009719	BP	p	response to endogenous stimulus	2/3930	29/12783	0.00390216	2	2	1	1	1	0.0223074	g11899.t1, g234.t1
...GO:0044107	BP	p	cellular alcohol metabolic process	2/3930	29/12783	0.00390216	5	2	1	1	1	0.0223074	g2861.t1, g7090.t1
......GO:0032954	BP	p	regulation of cytokinetic process	3/3930	34/12783	0.00443106	6	3	1	1	1	0.0252603	g10962.t1, g3552.t1, g382.t1
.......GO:1903436	BP	p	regulation of mitotic cytokinetic process	3/3930	34/12783	0.00443106	8	3	1	1	1	0.0252603	g10962.t1, g3552.t1, g382.t1
....GO:0060968	BP	p	regulation of gene silencing	3/3930	34/12783	0.00443106	6	3	1	1	1	0.0252603	g2295.t1, g3358.t1, g9973.t1
.....GO:0006612	BP	p	protein targeting to membrane	4/3930	38/12783	0.0046518	8	4	1	1	1	0.0263072	g2813.t1, g3967.t1, g4311.t1, g6408.t1
......GO:0070972	BP	p	protein localization to endoplasmic reticulum	4/3930	39/12783	0.00467417	6	4	1	1	1	0.0263072	g2813.t1, g3967.t1, g4311.t1, g6408.t1
....GO:0045143	BP	p	homologous chromosome segregation	4/3930	39/12783	0.00467417	5	4	1	1	1	0.0263072	g2295.t1, g4137.t1, g4140.t1, g5746.t1
....GO:1901699	BP	p	cellular response to nitrogen compound	1/3930	22/12783	0.00476726	4	1	1	1	1	0.0263682	g234.t1
.....GO:0060284	BP	p	regulation of cell development	1/3930	22/12783	0.00476726	5	1	1	1	1	0.0263682	g11899.t1
.....GO:0043570	BP	p	maintenance of DNA repeat elements	1/3930	22/12783	0.00476726	7	1	1	1	1	0.0263682	g11060.t1
.....GO:0051446	BP	p	positive regulation of meiotic cell cycle	1/3930	22/12783	0.00476726	6	1	1	1	1	0.0263682	g7756.t1
......GO:0072350	BP	p	tricarboxylic acid metabolic process	1/3930	22/12783	0.00476726	6	1	1	1	1	0.0263682	g11176.t1
......GO:0033875	BP	p	ribonucleoside bisphosphate metabolic process	1/3930	23/12783	0.00506281	8	1	1	1	1	0.0276785	g3357.t1
........GO:0009206	BP	p	purine ribonucleoside triphosphate biosynthetic process	1/3930	23/12783	0.00506281	10	1	1	1	1	0.0276785	g5544.t1
.......GO:0009145	BP	p	purine nucleoside triphosphate biosynthetic process	1/3930	23/12783	0.00506281	9	1	1	1	1	0.0276785	g5544.t1
.....GO:0033865	BP	p	nucleoside bisphosphate metabolic process	1/3930	23/12783	0.00506281	7	1	1	1	1	0.0276785	g3357.t1
......GO:0051054	BP	p	positive regulation of DNA metabolic process	1/3930	23/12783	0.00506281	7	1	1	1	1	0.0276785	g8206.t1
......GO:0070868	BP	p	heterochromatin organization involved in chromatin silencing	1/3930	23/12783	0.00506281	7	1	1	1	1	0.0276785	g5500.t1
......GO:0031445	BP	p	regulation of heterochromatin assembly	1/3930	23/12783	0.00506281	8	1	1	1	1	0.0276785	g3358.t1
.....GO:0036267	BP	p	invasive filamentous growth	1/3930	23/12783	0.00506281	5	1	1	1	1	0.0276785	g10296.t1
......GO:0009084	BP	p	glutamine family amino acid biosynthetic process	1/3930	23/12783	0.00506281	9	1	1	1	1	0.0276785	g11176.t1
....GO:0046434	BP	p	organophosphate catabolic process	1/3930	23/12783	0.00506281	5	1	1	1	1	0.0276785	g5544.t1
.......GO:0006090	BP	p	pyruvate metabolic process	1/3930	23/12783	0.00506281	7	1	1	1	1	0.0276785	g5544.t1
.....GO:0034032	BP	p	purine nucleoside bisphosphate metabolic process	1/3930	23/12783	0.00506281	8	1	1	1	1	0.0276785	g3357.t1
......GO:0120261	BP	p	regulation of heterochromatin organization	1/3930	23/12783	0.00506281	6	1	1	1	1	0.0276785	g3358.t1
....GO:0018130	BP	p	heterocycle biosynthetic process	190/3930	725/12783	0.00622124	4	190	1	1	1	0.0339814	g10005.t1, g10017.t1, g10019.t1, g10020.t1, g10033.t1, g10091.t1, g10093.t1, g10110.t1, g10111.t1, g10186.t1, g10355.t1, g10356.t1, g10646.t1, g10647.t1, g10648.t1, g10649.t1, g10655.t1, g10664.t1, g10665.t1, g10667.t1, g10669.t1, g10676.t1, g10691.t1, g10692.t1, g10699.t1, g10700.t1, g10703.t1, g10713.t1, g10717.t1, g10737.t1, g11035.t1, g11038.t1, g11092.t1, g11158.t1, g11191.t1, g1122.t1, g112…
..GO:0042440	BP	p	pigment metabolic process	2/3930	28/12783	0.0063005	2	2	1	1	1	0.0340505	g2845.t1, g577.t1
.....GO:0016129	BP	p	phytosteroid biosynthetic process	2/3930	28/12783	0.0063005	6	2	1	1	1	0.0340505	g2861.t1, g7090.t1
....GO:0010941	BP	p	regulation of cell death	2/3930	28/12783	0.0063005	4	2	1	1	1	0.0340505	g11603.t1, g8983.t1
....GO:0008204	BP	p	ergosterol metabolic process	2/3930	28/12783	0.0063005	6	2	1	1	1	0.0340505	g2861.t1, g7090.t1
.....GO:0007029	BP	p	endoplasmic reticulum organization	2/3930	28/12783	0.0063005	5	2	1	1	1	0.0340505	g2813.t1, g5055.t1
...GO:0007186	BP	p	G protein-coupled receptor signaling pathway	2/3930	28/12783	0.0063005	5	2	1	1	1	0.0340505	g2813.t1, g7756.t1
....GO:0044108	BP	p	cellular alcohol biosynthetic process	2/3930	28/12783	0.0063005	6	2	1	1	1	0.0340505	g2861.t1, g7090.t1
.....GO:0006696	BP	p	ergosterol biosynthetic process	2/3930	28/12783	0.0063005	7	2	1	1	1	0.0340505	g2861.t1, g7090.t1
..GO:0007275	BP	p	multicellular organism development	2/3930	28/12783	0.0063005	3	2	1	1	1	0.0340505	g11372.t1, g9973.t1
....GO:0016128	BP	p	phytosteroid metabolic process	2/3930	28/12783	0.0063005	5	2	1	1	1	0.0340505	g2861.t1, g7090.t1
....GO:0097384	BP	p	cellular lipid biosynthetic process	2/3930	28/12783	0.0063005	5	2	1	1	1	0.0340505	g2861.t1, g7090.t1
...GO:0046148	BP	p	pigment biosynthetic process	2/3930	28/12783	0.0063005	3	2	1	1	1	0.0340505	g2845.t1, g577.t1
...GO:0098876	BP	p	vesicle-mediated transport to the plasma membrane	3/3930	32/12783	0.00663284	5	3	1	1	1	0.0357207	g3278.t1, g3733.t1, g9287.t1
.....GO:1902653	BP	p	secondary alcohol biosynthetic process	3/3930	32/12783	0.00663284	6	3	1	1	1	0.0357207	g2861.t1, g4588.t1, g7090.t1
....GO:0016042	BP	p	lipid catabolic process	3/3930	32/12783	0.00663284	4	3	1	1	1	0.0357207	g11176.t1, g2939.t1, g7975.t1
....GO:0044242	BP	p	cellular lipid catabolic process	3/3930	32/12783	0.00663284	5	3	1	1	1	0.0357207	g11176.t1, g2939.t1, g7975.t1
....GO:0002183	BP	p	cytoplasmic translational initiation	5/3930	42/12783	0.00675357	4	5	1	1	1	0.0363071	g3210.t1, g3212.t1, g3214.t1, g3217.t1, g4237.t1
.......GO:0009156	BP	p	ribonucleoside monophosphate biosynthetic process	5/3930	42/12783	0.00675357	9	5	1	1	1	0.0363071	g11286.t1, g11312.t1, g5308.t1, g5378.t1, g5544.t1
......GO:0031056	BP	p	regulation of histone modification	4/3930	37/12783	0.00683363	8	4	1	1	1	0.0367053	g10408.t1, g2518.t1, g3685.t1, g4357.t1
...GO:0008608	BP	p	attachment of spindle microtubules to kinetochore	3/3930	33/12783	0.00695719	3	3	1	1	1	0.0373037	g4137.t1, g4140.t1, g5746.t1
....GO:0022900	BP	p	electron transport chain	3/3930	33/12783	0.00695719	4	3	1	1	1	0.0373037	g6114.t1, g7183.t1, g9555.t1
......GO:0042981	BP	p	regulation of apoptotic process	1/3930	21/12783	0.0076672	6	1	1	1	1	0.0407898	g11603.t1
....GO:0000915	BP	p	actomyosin contractile ring assembly	1/3930	21/12783	0.0076672	9	1	1	1	1	0.0407898	g3552.t1
......GO:0006536	BP	p	glutamate metabolic process	1/3930	21/12783	0.0076672	9	1	1	1	1	0.0407898	g11176.t1
.......GO:0006101	BP	p	citrate metabolic process	1/3930	21/12783	0.0076672	7	1	1	1	1	0.0407898	g11176.t1
....GO:0000912	BP	p	assembly of actomyosin apparatus involved in cytokinesis	1/3930	21/12783	0.0076672	5	1	1	1	1	0.0407898	g3552.t1
....GO:0051094	BP	p	positive regulation of developmental process	1/3930	21/12783	0.0076672	4	1	1	1	1	0.0407898	g10296.t1
...GO:0060303	BP	p	regulation of nucleosome density	1/3930	21/12783	0.0076672	7	1	1	1	1	0.0407898	g1743.t1
...GO:0006754	BP	p	ATP biosynthetic process	1/3930	21/12783	0.0076672	11	1	1	1	1	0.0407898	g5544.t1
.....GO:0009895	BP	p	negative regulation of catabolic process	1/3930	21/12783	0.0076672	5	1	1	1	1	0.0407898	g8206.t1
....GO:0042737	BP	p	drug catabolic process	6/3930	45/12783	0.00931225	4	6	1	1	1	0.0471298	g6103.t1, g6180.t1, g6457.t1, g6458.t1, g9348.t1, g9349.t1
...GO:0043413	BP	p	macromolecule glycosylation	6/3930	45/12783	0.00931225	5	6	1	1	1	0.0471298	g10271.t1, g1627.t1, g1628.t1, g1632.t1, g1633.t1, g9932.t1
....GO:0006486	BP	p	protein glycosylation	6/3930	45/12783	0.00931225	7	6	1	1	1	0.0471298	g10271.t1, g1627.t1, g1628.t1, g1632.t1, g1633.t1, g9932.t1
....GO:0032878	BP	p	regulation of establishment or maintenance of cell polarity	2/3930	26/12783	0.00933528	4	2	1	1	1	0.0472074	g10962.t1, g382.t1
.....GO:0009101	BP	p	glycoprotein biosynthetic process	6/3930	46/12783	0.00949452	6	6	1	1	1	0.0479731	g10271.t1, g1627.t1, g1628.t1, g1632.t1, g1633.t1, g9932.t1
...GO:0010035	BP	p	response to inorganic substance	12/3930	72/12783	0.00984217	3	12	1	1	1	0.0496888	g11297.t1, g11307.t1, g11397.t1, g11710.t1, g11726.t1, g11860.t1, g11875.t1, g12773.t1, g234.t1, g2813.t1, g3138.t1, g659.t1
.....GO:0007006	BP	p	mitochondrial membrane organization	5/3930	40/12783	0.00986866	6	5	1	1	1	0.0497406	g11064.t1, g11603.t1, g11899.t1, g7183.t1, g9555.t1
.....GO:1903008	BP	p	organelle disassembly	5/3930	40/12783	0.00986866	5	5	1	1	1	0.0497406	g3278.t1, g3733.t1, g3967.t1, g4311.t1, g6408.t1
....GO:1902652	BP	p	secondary alcohol metabolic process	4/3930	36/12783	0.0102144	5	4	1	1	1	0.0513568	g11176.t1, g2861.t1, g4588.t1, g7090.t1
.....GO:0006606	BP	p	protein import into nucleus	4/3930	36/12783	0.0102144	8	4	1	1	1	0.0513568	g3967.t1, g4311.t1, g5745.t1, g6408.t1
...GO:0042180	BP	p	cellular ketone metabolic process	4/3930	36/12783	0.0102144	3	4	1	1	1	0.0513568	g11965.t1, g4588.t1, g5544.t1, g6277.t1
.....GO:0006895	BP	p	Golgi to endosome transport	1/3930	19/12783	0.0122668	7	1	1	1	1	0.0606323	g8152.t1
.....GO:0010906	BP	p	regulation of glucose metabolic process	1/3930	19/12783	0.0122668	7	1	1	1	1	0.0606323	g8982.t1
.......GO:0016073	BP	p	snRNA metabolic process	1/3930	19/12783	0.0122668	8	1	1	1	1	0.0606323	g3358.t1
......GO:0009185	BP	p	ribonucleoside diphosphate metabolic process	1/3930	19/12783	0.0122668	8	1	1	1	1	0.0606323	g5544.t1
.....GO:1902115	BP	p	regulation of organelle assembly	1/3930	19/12783	0.0122668	6	1	1	1	1	0.0606323	g4285.t1
...GO:0051666	BP	p	actin cortical patch localization	1/3930	19/12783	0.0122668	3	1	1	1	1	0.0606323	g10296.t1
....GO:0031122	BP	p	cytoplasmic microtubule organization	1/3930	19/12783	0.0122668	7	1	1	1	1	0.0606323	g5746.t1
.......GO:0042144	BP	p	vacuole fusion, non-autophagic	1/3930	19/12783	0.0122668	7	1	1	1	1	0.0606323	g778.t1
.......GO:0006376	BP	p	mRNA splice site selection	1/3930	19/12783	0.0122668	8	1	1	1	1	0.0606323	g5088.t1
.......GO:0006273	BP	p	lagging strand elongation	1/3930	19/12783	0.0122668	9	1	1	1	1	0.0606323	g1131.t1
...GO:0043094	BP	p	cellular metabolic compound salvage	1/3930	19/12783	0.0122668	3	1	1	1	1	0.0606323	g2915.t1
......GO:1905269	BP	p	positive regulation of chromatin organization	1/3930	19/12783	0.0122668	8	1	1	1	1	0.0606323	g3358.t1
......GO:0000154	BP	p	rRNA modification	1/3930	19/12783	0.0122668	10	1	1	1	1	0.0606323	g5015.t1
......GO:0031330	BP	p	negative regulation of cellular catabolic process	1/3930	20/12783	0.0126983	6	1	1	1	1	0.0622634	g8206.t1
.......GO:0016241	BP	p	regulation of macroautophagy	1/3930	20/12783	0.0126983	7	1	1	1	1	0.0622634	g4285.t1
.....GO:0009132	BP	p	nucleoside diphosphate metabolic process	1/3930	20/12783	0.0126983	7	1	1	1	1	0.0622634	g5544.t1
......GO:0097576	BP	p	vacuole fusion	1/3930	20/12783	0.0126983	6	1	1	1	1	0.0622634	g778.t1
...GO:0034975	BP	p	protein folding in endoplasmic reticulum	1/3930	20/12783	0.0126983	3	1	1	1	1	0.0622634	g6670.t1
......GO:0000076	BP	p	DNA replication checkpoint signaling	1/3930	20/12783	0.0126983	10	1	1	1	1	0.0622634	g10200.t1
......GO:0006862	BP	p	nucleotide transport	1/3930	20/12783	0.0126983	6	1	1	1	1	0.0622634	g8206.t1
...GO:0006099	BP	p	tricarboxylic acid cycle	1/3930	20/12783	0.0126983	3	1	1	1	1	0.0622634	g11176.t1
.....GO:0044818	BP	p	mitotic G2/M transition checkpoint	1/3930	20/12783	0.0126983	10	1	1	1	1	0.0622634	g10200.t1
....GO:0030258	BP	p	lipid modification	1/3930	20/12783	0.0126983	5	1	1	1	1	0.0622634	g11176.t1
......GO:0000045	BP	p	autophagosome assembly	2/3930	24/12783	0.0143631	7	2	1	1	1	0.0683501	g3278.t1, g3733.t1
......GO:1905037	BP	p	autophagosome organization	2/3930	24/12783	0.0143631	6	2	1	1	1	0.0683501	g3278.t1, g3733.t1
......GO:0045991	BP	p	carbon catabolite activation of transcription	2/3930	24/12783	0.0143631	11	2	1	1	1	0.0683501	g11035.t1, g11038.t1
......GO:0044773	BP	p	mitotic DNA damage checkpoint signaling	2/3930	25/12783	0.0148328	11	2	1	1	1	0.0705305	g10200.t1, g234.t1
....GO:0044036	BP	p	cell wall macromolecule metabolic process	4/3930	34/12783	0.0148477	5	4	1	1	1	0.0705468	g3322.t1, g3329.t1, g7967.t1, g9907.t1
.....GO:1901891	BP	p	regulation of cell septum assembly	3/3930	29/12783	0.0150268	7	3	1	1	1	0.0712875	g10962.t1, g3552.t1, g382.t1
....GO:0051303	BP	p	establishment of chromosome localization	3/3930	29/12783	0.0150268	5	3	1	1	1	0.0712875	g4137.t1, g4140.t1, g5746.t1
.....GO:0032984	BP	p	protein-containing complex disassembly	8/3930	52/12783	0.0154472	5	8	1	1	1	0.0732251	g12071.t1, g12072.t1, g3278.t1, g3733.t1, g3967.t1, g4311.t1, g6408.t1, g8206.t1
.......GO:0000245	BP	p	spliceosomal complex assembly	4/3930	35/12783	0.0154794	8	4	1	1	1	0.073321	g10326.t1, g11372.t1, g5088.t1, g8449.t1
....GO:0080135	BP	p	regulation of cellular response to stress	15/3930	81/12783	0.0155656	5	15	1	1	1	0.0736725	g10200.t1, g10408.t1, g1122.t1, g11297.t1, g11307.t1, g11397.t1, g12773.t1, g2295.t1, g2518.t1, g3278.t1, g3733.t1, g3967.t1, g4311.t1, g6408.t1, g659.t1
....GO:0043086	BP	p	negative regulation of catalytic activity	7/3930	48/12783	0.0175502	4	7	1	1	1	0.0829376	g10249.t1, g10307.t1, g1131.t1, g11367.t1, g11378.t1, g11390.t1, g8892.t1
....GO:0062012	BP	p	regulation of small molecule metabolic process	7/3930	48/12783	0.0175502	4	7	1	1	1	0.0829376	g11297.t1, g11307.t1, g11397.t1, g12773.t1, g315.t1, g659.t1, g8982.t1
......GO:0010563	BP	p	negative regulation of phosphorus metabolic process	6/3930	42/12783	0.01885	6	6	1	1	1	0.0889429	g10249.t1, g10307.t1, g11367.t1, g11378.t1, g11390.t1, g8892.t1
.......GO:0045936	BP	p	negative regulation of phosphate metabolic process	6/3930	42/12783	0.01885	7	6	1	1	1	0.0889429	g10249.t1, g10307.t1, g11367.t1, g11378.t1, g11390.t1, g8892.t1
......GO:0033314	BP	p	mitotic DNA replication checkpoint signaling	1/3930	18/12783	0.0194515	11	1	1	1	1	0.0909416	g10200.t1
......GO:0009135	BP	p	purine nucleoside diphosphate metabolic process	1/3930	18/12783	0.0194515	8	1	1	1	1	0.0909416	g5544.t1
......GO:0044088	BP	p	regulation of vacuole organization	1/3930	18/12783	0.0194515	6	1	1	1	1	0.0909416	g4285.t1
.....GO:0030100	BP	p	regulation of endocytosis	1/3930	18/12783	0.0194515	6	1	1	1	1	0.0909416	g441.t1
........GO:0045943	BP	p	positive regulation of transcription by RNA polymerase I	1/3930	18/12783	0.0194515	11	1	1	1	1	0.0909416	g1122.t1
...GO:0035383	BP	p	thioester metabolic process	1/3930	18/12783	0.0194515	4	1	1	1	1	0.0909416	g3357.t1
....GO:0006637	BP	p	acyl-CoA metabolic process	1/3930	18/12783	0.0194515	10	1	1	1	1	0.0909416	g3357.t1
......GO:1903725	BP	p	regulation of phospholipid metabolic process	1/3930	18/12783	0.0194515	7	1	1	1	1	0.0909416	g10296.t1
.......GO:0009179	BP	p	purine ribonucleoside diphosphate metabolic process	1/3930	18/12783	0.0194515	9	1	1	1	1	0.0909416	g5544.t1
........GO:0000727	BP	p	double-strand break repair via break-induced replication	1/3930	18/12783	0.0194515	10	1	1	1	1	0.0909416	g1131.t1
....GO:0030150	BP	p	protein import into mitochondrial matrix	1/3930	18/12783	0.0194515	8	1	1	1	1	0.0909416	g11899.t1
......GO:0031938	BP	p	regulation of chromatin silencing at telomere	1/3930	18/12783	0.0194515	11	1	1	1	1	0.0909416	g3358.t1
......GO:0030001	BP	p	metal ion transport	11/3930	64/12783	0.0201622	6	11	1	1	1	0.0941926	g11327.t1, g11359.t1, g11376.t1, g11379.t1, g11391.t1, g11710.t1, g11726.t1, g11860.t1, g11875.t1, g1501.t1, g1508.t1
...GO:0006081	BP	p	cellular aldehyde metabolic process	5/3930	37/12783	0.0205234	3	5	1	1	1	0.095807	g1011.t1, g10913.t1, g11937.t1, g12668.t1, g4405.t1
....GO:0019438	BP	p	aromatic compound biosynthetic process	189/3930	704/12783	0.020856	4	189	1	1	1	0.0972855	g10005.t1, g10017.t1, g10019.t1, g10020.t1, g10033.t1, g10091.t1, g10093.t1, g10110.t1, g10111.t1, g10186.t1, g10355.t1, g10356.t1, g10646.t1, g10647.t1, g10648.t1, g10649.t1, g10655.t1, g10664.t1, g10665.t1, g10667.t1, g10669.t1, g10676.t1, g10691.t1, g10692.t1, g10699.t1, g10700.t1, g10703.t1, g10713.t1, g10717.t1, g10737.t1, g11035.t1, g11038.t1, g11092.t1, g11158.t1, g11191.t1, g1122.t1, g112…
...GO:0009408	BP	p	response to heat	8/3930	51/12783	0.021531	4	8	1	1	1	0.0999635	g2813.t1, g3967.t1, g4311.t1, g6408.t1, g8075.t1, g8076.t1, g8077.t1, g8078.t1
...GO:0032005	BP	p	signal transduction involved in positive regulation of conjugation with cellular fusion	2/3930	23/12783	0.0220242	7	2	1	1	1	0.0999635	g2813.t1, g7756.t1
....GO:0048278	BP	p	vesicle docking	2/3930	23/12783	0.0220242	5	2	1	1	1	0.0999635	g3278.t1, g3733.t1
....GO:2000769	BP	p	regulation of establishment or maintenance of cell polarity regulating cell shape	2/3930	23/12783	0.0220242	7	2	1	1	1	0.0999635	g10962.t1, g382.t1
...GO:0006119	BP	p	oxidative phosphorylation	2/3930	23/12783	0.0220242	7	2	1	1	1	0.0999635	g7183.t1, g9555.t1
...GO:0006896	BP	p	Golgi to vacuole transport	2/3930	23/12783	0.0220242	7	2	1	1	1	0.0999635	g778.t1, g8152.t1
....GO:0001558	BP	p	regulation of cell growth	2/3930	23/12783	0.0220242	5	2	1	1	1	0.0999635	g10296.t1, g11899.t1
......GO:0032006	BP	p	regulation of TOR signaling	2/3930	23/12783	0.0220242	7	2	1	1	1	0.0999635	g3138.t1, g4285.t1
......GO:0110020	BP	p	regulation of actomyosin structure organization	3/3930	28/12783	0.0225277	8	3	1	1	1	0.0999635	g10962.t1, g3552.t1, g382.t1
........GO:0042326	BP	p	negative regulation of phosphorylation	3/3930	28/12783	0.0225277	8	3	1	1	1	0.0999635	g11367.t1, g11378.t1, g11390.t1
.....GO:0072655	BP	p	establishment of protein localization to mitochondrion	7/3930	46/12783	0.0239943	7	7	1	1	1	0.102996	g11899.t1, g365.t1, g3967.t1, g4311.t1, g6408.t1, g7183.t1, g9555.t1
......GO:0070585	BP	p	protein localization to mitochondrion	7/3930	46/12783	0.0239943	6	7	1	1	1	0.102996	g11899.t1, g365.t1, g3967.t1, g4311.t1, g6408.t1, g7183.t1, g9555.t1
...GO:0009266	BP	p	response to temperature stimulus	9/3930	54/12783	0.0259222	3	9	1	1	1	0.111193	g2813.t1, g3967.t1, g4311.t1, g6408.t1, g8075.t1, g8076.t1, g8077.t1, g8078.t1, g9973.t1
....GO:0050000	BP	p	chromosome localization	6/3930	41/12783	0.0265768	4	6	1	1	1	0.113922	g10161.t1, g10200.t1, g2295.t1, g4137.t1, g4140.t1, g5746.t1
......GO:0009166	BP	p	nucleotide catabolic process	1/3930	16/12783	0.0312216	8	1	1	1	1	0.132139	g5544.t1
......GO:2000278	BP	p	regulation of DNA biosynthetic process	1/3930	16/12783	0.0312216	7	1	1	1	1	0.132139	g1131.t1
.....GO:0071407	BP	p	cellular response to organic cyclic compound	1/3930	16/12783	0.0312216	5	1	1	1	1	0.132139	g234.t1
.....GO:0055088	BP	p	lipid homeostasis	1/3930	16/12783	0.0312216	5	1	1	1	1	0.132139	g2861.t1
....GO:0017001	BP	p	antibiotic catabolic process	1/3930	16/12783	0.0312216	5	1	1	1	1	0.132139	g3357.t1
......GO:0015868	BP	p	purine ribonucleotide transport	1/3930	16/12783	0.0312216	8	1	1	1	1	0.132139	g8206.t1
......GO:0060631	BP	p	regulation of meiosis I	1/3930	16/12783	0.0312216	8	1	1	1	1	0.132139	g2295.t1
..GO:0006739	BP	p	NADP metabolic process	1/3930	16/12783	0.0312216	2	1	1	1	1	0.132139	g11176.t1
.......GO:0018210	BP	p	peptidyl-threonine modification	1/3930	16/12783	0.0312216	8	1	1	1	1	0.132139	g3138.t1
......GO:0006620	BP	p	posttranslational protein targeting to endoplasmic reticulum membrane	1/3930	16/12783	0.0312216	9	1	1	1	1	0.132139	g2813.t1
........GO:0051503	BP	p	adenine nucleotide transport	1/3930	16/12783	0.0312216	8	1	1	1	1	0.132139	g8206.t1
......GO:0045898	BP	p	regulation of RNA polymerase II transcription preinitiation complex assembly	1/3930	16/12783	0.0312216	12	1	1	1	1	0.132139	g8983.t1
.......GO:0018107	BP	p	peptidyl-threonine phosphorylation	1/3930	16/12783	0.0312216	9	1	1	1	1	0.132139	g3138.t1
.....GO:0032388	BP	p	positive regulation of intracellular transport	1/3930	16/12783	0.0312216	6	1	1	1	1	0.132139	g11603.t1
.......GO:0006448	BP	p	regulation of translational elongation	1/3930	16/12783	0.0312216	8	1	1	1	1	0.132139	g234.t1
.....GO:0072599	BP	p	establishment of protein localization to endoplasmic reticulum	4/3930	31/12783	0.0315525	7	4	1	1	1	0.132139	g2813.t1, g3967.t1, g4311.t1, g6408.t1
.........GO:0000209	BP	p	protein polyubiquitination	4/3930	31/12783	0.0315525	10	4	1	1	1	0.132139	g2419.t1, g3967.t1, g4311.t1, g6408.t1
......GO:0045047	BP	p	protein targeting to ER	4/3930	31/12783	0.0315525	8	4	1	1	1	0.132139	g2813.t1, g3967.t1, g4311.t1, g6408.t1
.GO:0051703	BP	p	biological process involved in intraspecies interaction between organisms	4/3930	31/12783	0.0315525	1	4	1	1	1	0.132139	g1723.t1, g1724.t1, g2861.t1, g2894.t1
...GO:0098630	BP	p	aggregation of unicellular organisms	4/3930	31/12783	0.0315525	3	4	1	1	1	0.132139	g1723.t1, g1724.t1, g2861.t1, g2894.t1
....GO:0000282	BP	p	cellular bud site selection	4/3930	31/12783	0.0315525	4	4	1	1	1	0.132139	g10296.t1, g363.t1, g6457.t1, g6458.t1
..GO:0098743	BP	p	cell aggregation	4/3930	31/12783	0.0315525	2	4	1	1	1	0.132139	g1723.t1, g1724.t1, g2861.t1, g2894.t1
.....GO:0043562	BP	p	cellular response to nitrogen levels	1/3930	17/12783	0.0316883	6	1	1	1	1	0.132139	g4285.t1
.......GO:0000028	BP	p	ribosomal small subunit assembly	1/3930	17/12783	0.0316883	8	1	1	1	1	0.132139	g8237.t1
.......GO:0015865	BP	p	purine nucleotide transport	1/3930	17/12783	0.0316883	7	1	1	1	1	0.132139	g8206.t1
....GO:0042542	BP	p	response to hydrogen peroxide	1/3930	17/12783	0.0316883	5	1	1	1	1	0.132139	g234.t1
.......GO:0046031	BP	p	ADP metabolic process	1/3930	17/12783	0.0316883	10	1	1	1	1	0.132139	g5544.t1
.....GO:0007030	BP	p	Golgi organization	1/3930	17/12783	0.0316883	5	1	1	1	1	0.132139	g5055.t1
....GO:0031134	BP	p	sister chromatid biorientation	1/3930	17/12783	0.0316883	4	1	1	1	1	0.132139	g5746.t1
.......GO:0045910	BP	p	negative regulation of DNA recombination	1/3930	17/12783	0.0316883	8	1	1	1	1	0.132139	g2295.t1
......GO:0030174	BP	p	regulation of DNA-dependent DNA replication initiation	1/3930	17/12783	0.0316883	9	1	1	1	1	0.132139	g11256.t1
.........GO:0060261	BP	p	positive regulation of transcription initiation from RNA polymerase II promoter	1/3930	17/12783	0.0316883	12	1	1	1	1	0.132139	g8983.t1
....GO:0008298	BP	p	intracellular mRNA localization	1/3930	17/12783	0.0316883	4	1	1	1	1	0.132139	g1122.t1
........GO:2000144	BP	p	positive regulation of DNA-templated transcription, initiation	1/3930	17/12783	0.0316883	11	1	1	1	1	0.132139	g8983.t1
......GO:0043650	BP	p	dicarboxylic acid biosynthetic process	1/3930	17/12783	0.0316883	7	1	1	1	1	0.132139	g11176.t1
......GO:0036297	BP	p	interstrand cross-link repair	1/3930	17/12783	0.0316883	8	1	1	1	1	0.132139	g2295.t1
.....GO:0006995	BP	p	cellular response to nitrogen starvation	1/3930	17/12783	0.0316883	7	1	1	1	1	0.132139	g4285.t1
.....GO:1901292	BP	p	nucleoside phosphate catabolic process	1/3930	17/12783	0.0316883	7	1	1	1	1	0.132139	g5544.t1
.....GO:0006626	BP	p	protein targeting to mitochondrion	7/3930	44/12783	0.0331178	8	7	1	1	1	0.137632	g11899.t1, g365.t1, g3967.t1, g4311.t1, g6408.t1, g7183.t1, g9555.t1
....GO:0007064	BP	p	mitotic sister chromatid cohesion	3/3930	26/12783	0.0333285	7	3	1	1	1	0.138226	g10161.t1, g11060.t1, g11388.t1
......GO:0006515	BP	p	protein quality control for misfolded or incompletely synthesized proteins	3/3930	26/12783	0.0333285	7	3	1	1	1	0.138226	g3967.t1, g4311.t1, g6408.t1
....GO:0031991	BP	p	regulation of actomyosin contractile ring contraction	3/3930	26/12783	0.0333285	7	3	1	1	1	0.138226	g10962.t1, g3552.t1, g382.t1
.......GO:0000436	BP	p	carbon catabolite activation of transcription from RNA polymerase II promoter	2/3930	21/12783	0.0337259	12	2	1	1	1	0.139309	g11035.t1, g11038.t1
....GO:0000750	BP	p	pheromone-dependent signal transduction involved in conjugation with cellular fusion	2/3930	21/12783	0.0337259	8	2	1	1	1	0.139309	g2813.t1, g7756.t1
...GO:0036180	BP	p	filamentous growth of a population of unicellular organisms in response to biotic stimulus	7/3930	45/12783	0.0338483	4	7	1	1	1	0.139627	g1122.t1, g11297.t1, g11307.t1, g11397.t1, g12773.t1, g237.t1, g659.t1
.....GO:0090087	BP	p	regulation of peptide transport	7/3930	45/12783	0.0338483	5	7	1	1	1	0.139627	g11297.t1, g11307.t1, g11397.t1, g11899.t1, g12773.t1, g659.t1, g778.t1
.....GO:0018022	BP	p	peptidyl-lysine methylation	3/3930	27/12783	0.0342537	9	3	1	1	1	0.14111	g12372.t1, g12378.t1, g5500.t1
.......GO:0035303	BP	p	regulation of dephosphorylation	3/3930	27/12783	0.0342537	7	3	1	1	1	0.14111	g10249.t1, g10307.t1, g8892.t1
....GO:0051101	BP	p	regulation of DNA binding	2/3930	22/12783	0.0344194	4	2	1	1	1	0.141318	g10161.t1, g11388.t1
.......GO:0031060	BP	p	regulation of histone methylation	2/3930	22/12783	0.0344194	9	2	1	1	1	0.141318	g3685.t1, g4357.t1
......GO:0072697	BP	p	protein localization to cell cortex	2/3930	22/12783	0.0344194	6	2	1	1	1	0.141318	g10962.t1, g382.t1
....GO:0014070	BP	p	response to organic cyclic compound	2/3930	22/12783	0.0344194	4	2	1	1	1	0.141318	g11899.t1, g234.t1
......GO:0044380	BP	p	protein localization to cytoskeleton	2/3930	22/12783	0.0344194	6	2	1	1	1	0.141318	g10962.t1, g382.t1
...GO:0071806	BP	p	protein transmembrane transport	11/3930	60/12783	0.0358146	6	11	1	1	1	0.14667	g11899.t1, g365.t1, g3967.t1, g4311.t1, g6408.t1, g7183.t1, g8122.t1, g8123.t1, g8245.t1, g8246.t1, g9555.t1
.....GO:0010383	BP	p	cell wall polysaccharide metabolic process	4/3930	30/12783	0.0458569	6	4	1	1	1	0.178255	g3322.t1, g3329.t1, g7967.t1, g9907.t1
.......GO:0000041	BP	p	transition metal ion transport	4/3930	30/12783	0.0458569	7	4	1	1	1	0.178255	g11710.t1, g11726.t1, g11860.t1, g11875.t1
......GO:0034502	BP	p	protein localization to chromosome	4/3930	30/12783	0.0458569	6	4	1	1	1	0.178255	g10161.t1, g11388.t1, g4137.t1, g4140.t1
...GO:0061077	BP	p	chaperone-mediated protein folding	4/3930	30/12783	0.0458569	3	4	1	1	1	0.178255	g2813.t1, g3967.t1, g4311.t1, g6408.t1
....GO:0019318	BP	p	hexose metabolic process	4/3930	30/12783	0.0458569	5	4	1	1	1	0.178255	g1627.t1, g1628.t1, g1632.t1, g1633.t1
....GO:0065002	BP	p	intracellular protein transmembrane transport	11/3930	59/12783	0.0472825	7	11	1	1	1	0.18368	g11899.t1, g365.t1, g3967.t1, g4311.t1, g6408.t1, g7183.t1, g8122.t1, g8123.t1, g8245.t1, g8246.t1, g9555.t1
....GO:0031929	BP	p	TOR signaling	1/3930	15/12783	0.048857	6	1	1	1	1	0.188484	g4285.t1
....GO:0006898	BP	p	receptor-mediated endocytosis	1/3930	15/12783	0.048857	6	1	1	1	1	0.188484	g441.t1
.....GO:0070301	BP	p	cellular response to hydrogen peroxide	1/3930	15/12783	0.048857	7	1	1	1	1	0.188484	g234.t1
......GO:0006111	BP	p	regulation of gluconeogenesis	1/3930	15/12783	0.048857	8	1	1	1	1	0.188484	g8982.t1
...GO:0051239	BP	p	regulation of multicellular organismal process	1/3930	15/12783	0.048857	3	1	1	1	1	0.188484	g11899.t1
......GO:0009251	BP	p	glucan catabolic process	1/3930	15/12783	0.048857	6	1	1	1	1	0.188484	g3356.t1
......GO:0046939	BP	p	nucleotide phosphorylation	1/3930	15/12783	0.048857	6	1	1	1	1	0.188484	g5544.t1
......GO:0006165	BP	p	nucleoside diphosphate phosphorylation	1/3930	15/12783	0.048857	8	1	1	1	1	0.188484	g5544.t1
......GO:0031297	BP	p	replication fork processing	1/3930	15/12783	0.048857	8	1	1	1	1	0.188484	g1131.t1
......GO:0090224	BP	p	regulation of spindle organization	1/3930	15/12783	0.048857	8	1	1	1	1	0.188484	g8892.t1
....GO:0007129	BP	p	homologous chromosome pairing at meiosis	1/3930	15/12783	0.048857	7	1	1	1	1	0.188484	g2295.t1
.....GO:0022904	BP	p	respiratory electron transport chain	3/3930	25/12783	0.0492472	5	3	1	1	1	0.189393	g6114.t1, g7183.t1, g9555.t1
.....GO:0016571	BP	p	histone methylation	3/3930	25/12783	0.0492472	9	3	1	1	1	0.189393	g12372.t1, g12378.t1, g5500.t1
........GO:0001933	BP	p	negative regulation of protein phosphorylation	3/3930	25/12783	0.0492472	9	3	1	1	1	0.189393	g11367.t1, g11378.t1, g11390.t1
...GO:0051310	BP	p	metaphase plate congression	3/3930	25/12783	0.0492472	6	3	1	1	1	0.189393	g4137.t1, g4140.t1, g5746.t1
......GO:0032955	BP	p	regulation of division septum assembly	3/3930	25/12783	0.0492472	8	3	1	1	1	0.189393	g10962.t1, g3552.t1, g382.t1
......GO:0071627	CC	e	integral component of fungal-type vacuolar membrane	11/3930	16/12783	0.00194539	6	11	1	1	1	0.0106033	g11327.t1, g11359.t1, g11376.t1, g11379.t1, g11391.t1, g11710.t1, g11726.t1, g11860.t1, g11875.t1, g1501.t1, g1508.t1
.....GO:0071628	CC	e	intrinsic component of fungal-type vacuolar membrane	11/3930	16/12783	0.00194539	5	11	1	1	1	0.0106033	g11327.t1, g11359.t1, g11376.t1, g11379.t1, g11391.t1, g11710.t1, g11726.t1, g11860.t1, g11875.t1, g1501.t1, g1508.t1
.....GO:0031166	CC	e	integral component of vacuolar membrane	11/3930	16/12783	0.00194539	5	11	1	1	1	0.0106033	g11327.t1, g11359.t1, g11376.t1, g11379.t1, g11391.t1, g11710.t1, g11726.t1, g11860.t1, g11875.t1, g1501.t1, g1508.t1
....GO:0031310	CC	e	intrinsic component of vacuolar membrane	11/3930	18/12783	0.00875263	4	11	1	1	1	0.0399861	g11327.t1, g11359.t1, g11376.t1, g11379.t1, g11391.t1, g11710.t1, g11726.t1, g11860.t1, g11875.t1, g1501.t1, g1508.t1
..GO:0005815	CC	p	microtubule organizing center	2/3930	76/12783	1.08326e-06	2	2	0.00119267	0.00116262	0.00118725	3.83143e-05	g5746.t1, g8892.t1
.....GO:0000139	CC	p	Golgi membrane	3/3930	62/12783	1.08396e-06	5	3	0.00119344	0.00116338	0.00118694	3.83143e-05	g10296.t1, g3278.t1, g3733.t1
....GO:0031968	CC	p	organelle outer membrane	2/3930	62/12783	1.08396e-06	5	2	0.00119344	0.00116338	0.00118694	3.83143e-05	g11899.t1, g2939.t1
...GO:0019867	CC	p	outer membrane	2/3930	62/12783	1.08396e-06	3	2	0.00119344	0.00116338	0.00118694	3.83143e-05	g11899.t1, g2939.t1
.....GO:0005741	CC	p	mitochondrial outer membrane	2/3930	62/12783	1.08396e-06	6	2	0.00119344	0.00116338	0.00118694	3.83143e-05	g11899.t1, g2939.t1
....GO:0030686	CC	p	90S preribosome	1/3930	69/12783	1.10563e-06	4	1	0.0012173	0.00118664	0.00120624	3.83143e-05	g5015.t1
..GO:0098687	CC	p	chromosomal region	8/3930	116/12783	1.28131e-06	2	8	0.00141072	0.00137519	0.00139535	3.83143e-05	g10161.t1, g10200.t1, g11060.t1, g1131.t1, g11388.t1, g4137.t1, g4140.t1, g5746.t1
..GO:0032153	CC	p	cell division site	5/3930	116/12783	1.28131e-06	2	5	0.00141072	0.00137519	0.00139535	3.83143e-05	g10296.t1, g10962.t1, g3552.t1, g382.t1, g9287.t1
...GO:0005816	CC	p	spindle pole body	2/3930	66/12783	1.40246e-06	3	2	0.0015441	0.00150521	0.00152166	3.83143e-05	g5746.t1, g8892.t1
...GO:0098791	CC	p	Golgi apparatus subcompartment	5/3930	94/12783	1.47337e-06	3	5	0.00162218	0.00158131	0.00159713	3.83143e-05	g10296.t1, g3278.t1, g3733.t1, g441.t1, g9287.t1
...GO:0043596	CC	p	nuclear replication fork	1/3930	53/12783	1.52403e-06	3	1	0.00167796	0.00163569	0.00165052	3.83143e-05	g1131.t1
.....GO:0030176	CC	p	integral component of endoplasmic reticulum membrane	3/3930	70/12783	1.53147e-06	5	3	0.00168615	0.00164367	0.00165705	3.83143e-05	g5742.t1, g983.t1, g985.t1
.......GO:0030864	CC	p	cortical actin cytoskeleton	3/3930	70/12783	1.53147e-06	7	3	0.00168615	0.00164367	0.00165705	3.83143e-05	g10962.t1, g382.t1, g441.t1
..GO:0019898	CC	p	extrinsic component of membrane	2/3930	70/12783	1.53147e-06	2	2	0.00168615	0.00164367	0.00165705	3.83143e-05	g2861.t1, g4285.t1
....GO:0031227	CC	p	intrinsic component of endoplasmic reticulum membrane	3/3930	70/12783	1.53147e-06	4	3	0.00168615	0.00164367	0.00165705	3.83143e-05	g5742.t1, g983.t1, g985.t1
...GO:0005934	CC	p	cellular bud tip	1/3930	54/12783	1.71573e-06	3	1	0.00188902	0.00184143	0.00184613	3.83143e-05	g10296.t1
......GO:0015629	CC	p	actin cytoskeleton	3/3930	79/12783	1.75876e-06	6	3	0.0019364	0.00188762	0.00189067	3.83143e-05	g10962.t1, g382.t1, g441.t1
......GO:0030863	CC	p	cortical cytoskeleton	3/3930	79/12783	1.75876e-06	6	3	0.0019364	0.00188762	0.00189067	3.83143e-05	g10962.t1, g382.t1, g441.t1
..GO:0032993	CC	p	protein-DNA complex	1/3930	48/12783	1.81974e-06	2	1	0.00200354	0.00195307	0.00195076	3.83143e-05	g1131.t1
...GO:0030684	CC	p	preribosome	4/3930	145/12783	1.87878e-06	3	4	0.00206854	0.00201643	0.00201217	3.83143e-05	g11184.t1, g3041.t1, g3042.t1, g5015.t1
..GO:0034399	CC	p	nuclear periphery	3/3930	61/12783	1.89951e-06	2	3	0.00209136	0.00203868	0.00203248	3.83143e-05	g11005.t1, g11372.t1, g5745.t1
...GO:0051286	CC	p	cell tip	5/3930	140/12783	1.9318e-06	3	5	0.00212691	0.00207333	0.00206123	3.83143e-05	g10296.t1, g10962.t1, g382.t1, g7756.t1, g9287.t1
..GO:0060187	CC	p	cell pole	5/3930	140/12783	1.9318e-06	2	5	0.00212691	0.00207333	0.00206123	3.83143e-05	g10296.t1, g10962.t1, g382.t1, g7756.t1, g9287.t1
....GO:0019866	CC	p	organelle inner membrane	4/3930	151/12783	1.93676e-06	4	4	0.00213237	0.00207866	0.00206265	3.83143e-05	g5308.t1, g5378.t1, g7183.t1, g9555.t1
....GO:0030687	CC	p	preribosome, large subunit precursor	4/3930	68/12783	1.9544e-06	4	4	0.0021518	0.00209759	0.00207949	3.83143e-05	g11184.t1, g3041.t1, g3042.t1, g5015.t1
....GO:0015934	CC	p	large ribosomal subunit	3/3930	68/12783	1.9544e-06	4	3	0.0021518	0.00209759	0.00207949	3.83143e-05	g11175.t1, g11184.t1, g1184.t1
....GO:0099738	CC	p	cell cortex region	4/3930	72/12783	1.98379e-06	4	4	0.00218416	0.00212913	0.00210679	3.83143e-05	g10296.t1, g10962.t1, g382.t1, g9287.t1
..GO:0098798	CC	p	mitochondrial protein-containing complex	5/3930	120/12783	2.00668e-06	2	5	0.00220935	0.0021537	0.00212908	3.83143e-05	g11175.t1, g1184.t1, g11899.t1, g7183.t1, g9555.t1
.......GO:0005768	CC	p	endosome	5/3930	120/12783	2.00668e-06	7	5	0.00220935	0.0021537	0.00212908	3.83143e-05	g441.t1, g778.t1, g8152.t1, g8206.t1, g9287.t1
...GO:0044391	CC	p	ribosomal subunit	9/3930	125/12783	2.01379e-06	3	9	0.00221718	0.00216133	0.0021326	3.83143e-05	g10271.t1, g11175.t1, g11184.t1, g1184.t1, g3210.t1, g3212.t1, g3214.t1, g3217.t1, g8237.t1
..GO:0099080	CC	p	supramolecular complex	4/3930	152/12783	2.01729e-06	2	4	0.00222104	0.00216509	0.0021343	3.83143e-05	g4137.t1, g4140.t1, g4527.t1, g5746.t1
....GO:0031982	CC	p	vesicle	10/3930	188/12783	2.03738e-06	4	10	0.00224315	0.00218664	0.00215351	3.83143e-05	g3278.t1, g3733.t1, g441.t1, g4474.t1, g5055.t1, g778.t1, g7997.t1, g8152.t1, g8206.t1, g9287.t1
...GO:0035770	CC	p	ribonucleoprotein granule	1/3930	88/12783	2.03958e-06	5	1	0.00224558	0.00218901	0.0021538	3.83143e-05	g4527.t1
....GO:0036464	CC	p	cytoplasmic ribonucleoprotein granule	1/3930	88/12783	2.03958e-06	6	1	0.00224558	0.00218901	0.0021538	3.83143e-05	g4527.t1
...GO:0042175	CC	p	nuclear outer membrane-endoplasmic reticulum membrane network	10/3930	201/12783	2.05334e-06	3	10	0.00226073	0.00220378	0.00216423	3.83143e-05	g11791.t1, g12767.t1, g3278.t1, g3733.t1, g5055.t1, g5742.t1, g7090.t1, g983.t1, g985.t1, g9932.t1
.....GO:0005840	CC	p	ribosome	10/3930	146/12783	2.0551e-06	5	10	0.00226266	0.00220566	0.00216402	3.83143e-05	g10271.t1, g11175.t1, g11184.t1, g1184.t1, g234.t1, g3210.t1, g3212.t1, g3214.t1, g3217.t1, g8237.t1
....GO:0005635	CC	p	nuclear envelope	3/3930	84/12783	2.06499e-06	4	3	0.00227355	0.00221628	0.00217237	3.83143e-05	g5745.t1, g6457.t1, g6458.t1
......GO:0000323	CC	p	lytic vacuole	25/3930	222/12783	2.14696e-06	6	25	0.0023638	0.00230425	0.00225216	3.83143e-05	g11327.t1, g11359.t1, g11376.t1, g11379.t1, g11391.t1, g11710.t1, g11726.t1, g11860.t1, g11875.t1, g1501.t1, g1508.t1, g2011.t1, g3967.t1, g4285.t1, g4300.t1, g4311.t1, g4484.t1, g6408.t1, g6457.t1, g6458.t1, g6790.t1, g773.t1, g774.t1, g786.t1, g8152.t1
...GO:0099568	CC	p	cytoplasmic region	8/3930	164/12783	2.18475e-06	3	8	0.00240541	0.00234481	0.00228962	3.83143e-05	g10296.t1, g10962.t1, g2295.t1, g2861.t1, g3552.t1, g382.t1, g441.t1, g9287.t1
...GO:0005938	CC	p	cell cortex	8/3930	164/12783	2.18475e-06	3	8	0.00240541	0.00234481	0.00228962	3.83143e-05	g10296.t1, g10962.t1, g2295.t1, g2861.t1, g3552.t1, g382.t1, g441.t1, g9287.t1
...GO:0031300	CC	p	intrinsic component of organelle membrane	15/3930	142/12783	2.22067e-06	3	15	0.00244496	0.00238337	0.00232282	3.83143e-05	g11327.t1, g11359.t1, g11376.t1, g11379.t1, g11391.t1, g11710.t1, g11726.t1, g11860.t1, g11875.t1, g11899.t1, g1501.t1, g1508.t1, g5742.t1, g983.t1, g985.t1
......GO:0022626	CC	p	cytosolic ribosome	8/3930	93/12783	2.2485e-06	6	8	0.0024756	0.00241324	0.00234969	3.83143e-05	g10271.t1, g11184.t1, g234.t1, g3210.t1, g3212.t1, g3214.t1, g3217.t1, g8237.t1
.....GO:0005856	CC	p	cytoskeleton	8/3930	196/12783	2.2513e-06	5	8	0.00247868	0.00241624	0.00235035	3.83143e-05	g10962.t1, g2295.t1, g382.t1, g441.t1, g5500.t1, g5746.t1, g8892.t1, g9287.t1
....GO:0005740	CC	p	mitochondrial envelope	8/3930	230/12783	2.26608e-06	4	8	0.00249496	0.00243211	0.00236353	3.83143e-05	g1131.t1, g11899.t1, g2939.t1, g365.t1, g5308.t1, g5378.t1, g7183.t1, g9555.t1
....GO:0031301	CC	p	integral component of organelle membrane	15/3930	137/12783	2.31291e-06	4	15	0.00254652	0.00248237	0.00241006	3.83143e-05	g11327.t1, g11359.t1, g11376.t1, g11379.t1, g11391.t1, g11710.t1, g11726.t1, g11860.t1, g11875.t1, g11899.t1, g1501.t1, g1508.t1, g5742.t1, g983.t1, g985.t1
.....GO:0005759	CC	p	mitochondrial matrix	7/3930	137/12783	2.31291e-06	5	7	0.00254652	0.00248237	0.00241006	3.83143e-05	g11175.t1, g11176.t1, g1184.t1, g8075.t1, g8076.t1, g8077.t1, g8078.t1
..GO:0005654	CC	p	nucleoplasm	18/3930	231/12783	2.4125e-06	2	18	0.00265617	0.00258925	0.002509	3.83143e-05	g11060.t1, g1122.t1, g11256.t1, g11297.t1, g11307.t1, g11372.t1, g11397.t1, g11603.t1, g12773.t1, g1743.t1, g3685.t1, g4357.t1, g4424.t1, g5500.t1, g659.t1, g8206.t1, g8983.t1, g9973.t1
.....GO:0022625	CC	p	cytosolic large ribosomal subunit	1/3930	46/12783	2.4188e-06	5	1	0.0026631	0.00259601	0.00251313	3.83143e-05	g11184.t1
..GO:0030427	CC	p	site of polarized growth	8/3930	184/12783	2.42799e-06	2	8	0.00267322	0.00260588	0.00252026	3.83143e-05	g10296.t1, g10962.t1, g363.t1, g382.t1, g6457.t1, g6458.t1, g8206.t1, g9287.t1
..GO:0005933	CC	p	cellular bud	6/3930	143/12783	2.44798e-06	2	6	0.00269522	0.00262733	0.00253855	3.83143e-05	g10296.t1, g363.t1, g6457.t1, g6458.t1, g8206.t1, g9287.t1
.....GO:0005743	CC	p	mitochondrial inner membrane	4/3930	143/12783	2.44798e-06	5	4	0.00269522	0.00262733	0.00253855	3.83143e-05	g5308.t1, g5378.t1, g7183.t1, g9555.t1
...GO:0098827	CC	p	endoplasmic reticulum subcompartment	11/3930	204/12783	2.45469e-06	3	11	0.00270261	0.00263453	0.0025406	3.83143e-05	g11791.t1, g12767.t1, g2861.t1, g3278.t1, g3733.t1, g5055.t1, g5742.t1, g7090.t1, g983.t1, g985.t1, g9932.t1
....GO:0005789	CC	p	endoplasmic reticulum membrane	10/3930	191/12783	2.46656e-06	4	10	0.00271568	0.00264727	0.00255042	3.83143e-05	g11791.t1, g12767.t1, g3278.t1, g3733.t1, g5055.t1, g5742.t1, g7090.t1, g983.t1, g985.t1, g9932.t1
......GO:0015630	CC	p	microtubule cytoskeleton	4/3930	108/12783	2.63204e-06	6	4	0.00289787	0.00282487	0.00271889	3.83143e-05	g5500.t1, g5746.t1, g8892.t1, g9287.t1
....GO:0031966	CC	p	mitochondrial membrane	7/3930	212/12783	2.64462e-06	4	7	0.00291173	0.00283838	0.00272925	3.83143e-05	g1131.t1, g11899.t1, g2939.t1, g5308.t1, g5378.t1, g7183.t1, g9555.t1
.....GO:0005730	CC	p	nucleolus	8/3930	212/12783	2.64462e-06	5	8	0.00291173	0.00283838	0.00272925	3.83143e-05	g10200.t1, g1131.t1, g3041.t1, g3042.t1, g3357.t1, g4527.t1, g5015.t1, g8237.t1
..GO:0140535	CC	p	intracellular protein-containing complex	11/3930	328/12783	2.65993e-06	2	11	0.00292858	0.00285481	0.00273973	3.83143e-05	g10200.t1, g10408.t1, g11005.t1, g11791.t1, g12767.t1, g1743.t1, g2518.t1, g4237.t1, g6485.t1, g8206.t1, g8983.t1
...GO:0000775	CC	p	chromosome, centromeric region	7/3930	85/12783	2.66514e-06	3	7	0.00293432	0.0028604	0.00274243	3.83143e-05	g10161.t1, g10200.t1, g11060.t1, g11388.t1, g4137.t1, g4140.t1, g5746.t1
......GO:0031410	CC	p	cytoplasmic vesicle	10/3930	186/12783	2.70019e-06	6	10	0.00297291	0.00289802	0.00277579	3.83143e-05	g3278.t1, g3733.t1, g441.t1, g4474.t1, g5055.t1, g778.t1, g7997.t1, g8152.t1, g8206.t1, g9287.t1
.....GO:0097708	CC	p	intracellular vesicle	10/3930	186/12783	2.70019e-06	5	10	0.00297291	0.00289802	0.00277579	3.83143e-05	g3278.t1, g3733.t1, g441.t1, g4474.t1, g5055.t1, g778.t1, g7997.t1, g8152.t1, g8206.t1, g9287.t1
...GO:0005935	CC	p	cellular bud neck	6/3930	118/12783	2.70215e-06	3	6	0.00297507	0.00290013	0.00277241	3.83143e-05	g10296.t1, g363.t1, g6457.t1, g6458.t1, g8206.t1, g9287.t1
..GO:0031984	CC	p	organelle subcompartment	14/3930	279/12783	2.72793e-06	2	14	0.00300345	0.00292779	0.00279613	3.83143e-05	g10296.t1, g11791.t1, g12767.t1, g2861.t1, g3278.t1, g3733.t1, g441.t1, g5055.t1, g5742.t1, g7090.t1, g9287.t1, g983.t1, g985.t1, g9932.t1
.....GO:0005794	CC	p	Golgi apparatus	9/3930	156/12783	2.79482e-06	5	9	0.0030771	0.00299958	0.0028619	3.83143e-05	g10296.t1, g3278.t1, g3733.t1, g441.t1, g4990.t1, g5055.t1, g778.t1, g8152.t1, g9287.t1
..GO:0098796	CC	p	membrane protein complex	8/3930	213/12783	2.8067e-06	2	8	0.00309017	0.00301233	0.00287125	3.83143e-05	g11899.t1, g441.t1, g5055.t1, g7183.t1, g778.t1, g9287.t1, g9555.t1, g9932.t1
......GO:0000322	CC	p	storage vacuole	24/3930	220/12783	2.81876e-06	6	24	0.00310346	0.00302528	0.00288078	3.83143e-05	g11327.t1, g11359.t1, g11376.t1, g11379.t1, g11391.t1, g11710.t1, g11726.t1, g11860.t1, g11875.t1, g1501.t1, g1508.t1, g2011.t1, g3967.t1, g4285.t1, g4300.t1, g4311.t1, g4484.t1, g6408.t1, g6457.t1, g6458.t1, g773.t1, g774.t1, g786.t1, g8152.t1
.......GO:0000324	CC	p	fungal-type vacuole	24/3930	220/12783	2.81876e-06	7	24	0.00310346	0.00302528	0.00288078	3.83143e-05	g11327.t1, g11359.t1, g11376.t1, g11379.t1, g11391.t1, g11710.t1, g11726.t1, g11860.t1, g11875.t1, g1501.t1, g1508.t1, g2011.t1, g3967.t1, g4285.t1, g4300.t1, g4311.t1, g4484.t1, g6408.t1, g6457.t1, g6458.t1, g773.t1, g774.t1, g786.t1, g8152.t1
...GO:1990234	CC	p	transferase complex	6/3930	249/12783	2.86372e-06	3	6	0.00315296	0.00307353	0.002921	3.84507e-05	g10200.t1, g10408.t1, g1743.t1, g2518.t1, g5500.t1, g9932.t1
..GO:0000785	CC	p	chromatin	23/3930	274/12783	3.08201e-06	2	23	0.00339329	0.00330781	0.00314057	4.01e-05	g10161.t1, g10200.t1, g11060.t1, g1122.t1, g11256.t1, g11297.t1, g11307.t1, g1131.t1, g11372.t1, g11388.t1, g11397.t1, g12372.t1, g12378.t1, g12773.t1, g1743.t1, g2295.t1, g237.t1, g3358.t1, g3685.t1, g4357.t1, g4424.t1, g5500.t1, g659.t1
...GO:0005886	CC	p	plasma membrane	18/3930	274/12783	3.08201e-06	3	18	0.00339329	0.00330781	0.00314057	4.01e-05	g10249.t1, g10307.t1, g11327.t1, g11359.t1, g11376.t1, g11379.t1, g11391.t1, g1501.t1, g1508.t1, g3967.t1, g4311.t1, g4474.t1, g6408.t1, g6790.t1, g7090.t1, g7756.t1, g7997.t1, g9287.t1
.....GO:0005773	CC	p	vacuole	25/3930	229/12783	3.09582e-06	5	25	0.0034085	0.00332263	0.00314845	4.01e-05	g11327.t1, g11359.t1, g11376.t1, g11379.t1, g11391.t1, g11710.t1, g11726.t1, g11860.t1, g11875.t1, g1501.t1, g1508.t1, g2011.t1, g3967.t1, g4285.t1, g4300.t1, g4311.t1, g4484.t1, g6408.t1, g6457.t1, g6458.t1, g6790.t1, g773.t1, g774.t1, g786.t1, g8152.t1
....GO:0098588	CC	p	bounding membrane of organelle	28/3930	327/12783	3.48796e-06	4	28	0.00384024	0.0037435	0.00354377	4.43767e-05	g10296.t1, g11327.t1, g11359.t1, g11376.t1, g11379.t1, g11391.t1, g11710.t1, g11726.t1, g11860.t1, g11875.t1, g11899.t1, g1501.t1, g1508.t1, g2939.t1, g3278.t1, g3733.t1, g3967.t1, g4285.t1, g4311.t1, g441.t1, g4484.t1, g5055.t1, g6408.t1, g773.t1, g774.t1, g778.t1, g786.t1, g9287.t1
.....GO:0005783	CC	p	endoplasmic reticulum	25/3930	382/12783	3.50661e-06	5	25	0.00386078	0.00376352	0.00355921	4.43767e-05	g10271.t1, g11005.t1, g11557.t1, g11559.t1, g11791.t1, g12767.t1, g2813.t1, g2861.t1, g2939.t1, g3278.t1, g3733.t1, g4483.t1, g5055.t1, g5742.t1, g6457.t1, g6458.t1, g6670.t1, g7090.t1, g7667.t1, g7756.t1, g8152.t1, g8549.t1, g983.t1, g985.t1, g9932.t1
......GO:0000228	CC	p	nuclear chromosome	24/3930	329/12783	3.74659e-06	6	24	0.004125	0.00402108	0.00379904	4.6875e-05	g10161.t1, g10200.t1, g1122.t1, g11256.t1, g11297.t1, g11307.t1, g1131.t1, g11388.t1, g11397.t1, g12372.t1, g12378.t1, g12773.t1, g1743.t1, g2295.t1, g237.t1, g3358.t1, g3685.t1, g4137.t1, g4140.t1, g4357.t1, g4424.t1, g5500.t1, g5746.t1, g659.t1
...GO:0031967	CC	p	organelle envelope	11/3930	313/12783	3.907e-06	3	11	0.00430161	0.00419325	0.0039578	4.74009e-05	g1131.t1, g11899.t1, g2939.t1, g365.t1, g5308.t1, g5378.t1, g5745.t1, g6457.t1, g6458.t1, g7183.t1, g9555.t1
..GO:0031975	CC	p	envelope	11/3930	313/12783	3.907e-06	2	11	0.00430161	0.00419325	0.0039578	4.74009e-05	g1131.t1, g11899.t1, g2939.t1, g365.t1, g5308.t1, g5378.t1, g5745.t1, g6457.t1, g6458.t1, g7183.t1, g9555.t1
..GO:0031224	CC	p	intrinsic component of membrane	32/3930	488/12783	3.91778e-06	2	32	0.00431348	0.00420482	0.00396088	4.74009e-05	g11035.t1, g11038.t1, g11327.t1, g11359.t1, g11376.t1, g11379.t1, g11391.t1, g11710.t1, g11726.t1, g11860.t1, g11875.t1, g11899.t1, g1501.t1, g1508.t1, g2011.t1, g2861.t1, g2939.t1, g3357.t1, g4300.t1, g4483.t1, g5055.t1, g5742.t1, g5745.t1, g6790.t1, g7183.t1, g7667.t1, g7756.t1, g8152.t1, g8549.t1, g9555.t1, g983.t1, g985.t1
.....GO:0005694	CC	p	chromosome	32/3930	377/12783	3.99524e-06	5	32	0.00439876	0.00428796	0.0040352	4.78127e-05	g10161.t1, g10200.t1, g10408.t1, g11060.t1, g1122.t1, g11256.t1, g11297.t1, g11307.t1, g1131.t1, g11372.t1, g11388.t1, g11397.t1, g12372.t1, g12378.t1, g12773.t1, g1743.t1, g2295.t1, g237.t1, g2518.t1, g3279.t1, g3281.t1, g3283.t1, g3285.t1, g3358.t1, g3685.t1, g4137.t1, g4140.t1, g4357.t1, g4424.t1, g5500.t1, g5746.t1, g659.t1
...GO:0016021	CC	p	integral component of membrane	32/3930	479/12783	4.08172e-06	3	32	0.00449397	0.00438076	0.00411845	4.81473e-05	g11035.t1, g11038.t1, g11327.t1, g11359.t1, g11376.t1, g11379.t1, g11391.t1, g11710.t1, g11726.t1, g11860.t1, g11875.t1, g11899.t1, g1501.t1, g1508.t1, g2011.t1, g2861.t1, g2939.t1, g3357.t1, g4300.t1, g4483.t1, g5055.t1, g5742.t1, g5745.t1, g6790.t1, g7183.t1, g7667.t1, g7756.t1, g8152.t1, g8549.t1, g9555.t1, g983.t1, g985.t1
..GO:1990904	CC	p	ribonucleoprotein complex	25/3930	468/12783	4.11067e-06	2	25	0.00452585	0.00441184	0.00414356	4.81473e-05	g10271.t1, g10326.t1, g11175.t1, g11184.t1, g11372.t1, g1184.t1, g12071.t1, g12072.t1, g234.t1, g3041.t1, g3042.t1, g3210.t1, g3212.t1, g3214.t1, g3217.t1, g3967.t1, g4311.t1, g4527.t1, g5015.t1, g5088.t1, g6408.t1, g6983.t1, g8237.t1, g8449.t1, g9973.t1
..GO:0012505	CC	p	endomembrane system	32/3930	636/12783	4.28655e-06	2	32	0.00471949	0.0046006	0.00431656	4.96789e-05	g10271.t1, g10296.t1, g11005.t1, g11557.t1, g11559.t1, g11791.t1, g12767.t1, g2813.t1, g2861.t1, g2939.t1, g3278.t1, g3733.t1, g441.t1, g4483.t1, g4990.t1, g5055.t1, g5742.t1, g5745.t1, g6457.t1, g6458.t1, g6670.t1, g7090.t1, g7667.t1, g7756.t1, g778.t1, g8152.t1, g8206.t1, g8549.t1, g9287.t1, g983.t1, g985.t1, g9932.t1
..GO:0005829	CC	p	cytosol	39/3930	562/12783	4.3544e-06	2	39	0.00479419	0.00467342	0.00438052	4.99395e-05	g10271.t1, g10296.t1, g11005.t1, g11176.t1, g11184.t1, g11286.t1, g11312.t1, g11388.t1, g11603.t1, g11791.t1, g12767.t1, g1627.t1, g1628.t1, g1632.t1, g1633.t1, g234.t1, g2813.t1, g2861.t1, g3210.t1, g3212.t1, g3214.t1, g3217.t1, g3357.t1, g363.t1, g3967.t1, g4237.t1, g4311.t1, g5745.t1, g577.t1, g6114.t1, g6408.t1, g6670.t1, g8122.t1, g8123.t1, g8206.t1, g8237.t1, g8245.t1, g8246.t1, g8983.t1
..GO:0071944	CC	p	cell periphery	32/3930	451/12783	4.45744e-06	2	32	0.00490765	0.00478402	0.00447973	5.05563e-05	g10200.t1, g10249.t1, g10296.t1, g10307.t1, g10962.t1, g11327.t1, g11359.t1, g11376.t1, g11379.t1, g11391.t1, g1501.t1, g1508.t1, g1723.t1, g1724.t1, g2295.t1, g2861.t1, g2894.t1, g3358.t1, g3552.t1, g382.t1, g3967.t1, g4311.t1, g441.t1, g4474.t1, g6408.t1, g6457.t1, g6458.t1, g6790.t1, g7090.t1, g7756.t1, g7997.t1, g9287.t1
..GO:1902494	CC	p	catalytic complex	25/3930	484/12783	4.50775e-06	2	25	0.00496304	0.00483801	0.00452578	5.05563e-05	g10200.t1, g10326.t1, g10408.t1, g11005.t1, g11256.t1, g11372.t1, g11791.t1, g12767.t1, g1743.t1, g2518.t1, g3358.t1, g3685.t1, g4357.t1, g4527.t1, g5088.t1, g5500.t1, g6485.t1, g7183.t1, g8206.t1, g8449.t1, g8892.t1, g8983.t1, g9555.t1, g9932.t1, g9973.t1
..GO:0140534	CC	p	endoplasmic reticulum protein-containing complex	3/3930	58/12783	4.54594e-06	2	3	0.00500508	0.00487899	0.00455957	5.05563e-05	g10271.t1, g2813.t1, g9932.t1
...GO:0031090	CC	p	organelle membrane	42/3930	640/12783	4.61365e-06	3	42	0.00507962	0.00495166	0.00462287	5.07962e-05	g10296.t1, g1131.t1, g11327.t1, g11359.t1, g11376.t1, g11379.t1, g11391.t1, g11710.t1, g11726.t1, g11791.t1, g11860.t1, g11875.t1, g11899.t1, g12767.t1, g1501.t1, g1508.t1, g2939.t1, g3278.t1, g3733.t1, g3967.t1, g4285.t1, g4311.t1, g441.t1, g4474.t1, g4484.t1, g5055.t1, g5308.t1, g5378.t1, g5742.t1, g6408.t1, g7090.t1, g7183.t1, g773.t1, g774.t1, g778.t1, g786.t1, g7997.t1, g9287.t1, g9555.t1, g…
.....GO:0005774	CC	p	vacuolar membrane	19/3930	140/12783	4.81269e-06	5	19	0.00529877	0.00516529	0.0048175	5.24631e-05	g11327.t1, g11359.t1, g11376.t1, g11379.t1, g11391.t1, g11710.t1, g11726.t1, g11860.t1, g11875.t1, g1501.t1, g1508.t1, g3967.t1, g4285.t1, g4311.t1, g4484.t1, g6408.t1, g773.t1, g774.t1, g786.t1
..GO:0140513	CC	p	nuclear protein-containing complex	26/3930	510/12783	4.87949e-06	2	26	0.00537232	0.00523699	0.00487949	5.26698e-05	g10161.t1, g10326.t1, g1122.t1, g11256.t1, g1131.t1, g11372.t1, g11388.t1, g12071.t1, g12072.t1, g1743.t1, g3358.t1, g3685.t1, g3967.t1, g4311.t1, g4357.t1, g4424.t1, g4527.t1, g5088.t1, g5500.t1, g5745.t1, g5746.t1, g6408.t1, g6983.t1, g8449.t1, g8983.t1, g9973.t1
.....GO:0031981	CC	p	nuclear lumen	38/3930	660/12783	5.11852e-06	5	38	0.00563549	0.00549353	0.0051134	5.47135e-05	g10161.t1, g10200.t1, g11005.t1, g11060.t1, g1122.t1, g11256.t1, g11297.t1, g11307.t1, g1131.t1, g11372.t1, g11388.t1, g11397.t1, g11603.t1, g12372.t1, g12378.t1, g12773.t1, g1743.t1, g2295.t1, g237.t1, g3041.t1, g3042.t1, g3357.t1, g3358.t1, g3685.t1, g4137.t1, g4140.t1, g4357.t1, g4424.t1, g4527.t1, g5015.t1, g5500.t1, g5745.t1, g5746.t1, g659.t1, g8206.t1, g8237.t1, g8983.t1, g9973.t1
.....GO:0005739	CC	p	mitochondrion	36/3930	674/12783	5.20169e-06	5	36	0.00572706	0.00558279	0.00519128	5.50679e-05	g10161.t1, g11064.t1, g11175.t1, g11176.t1, g1122.t1, g1131.t1, g1184.t1, g11899.t1, g11965.t1, g234.t1, g2939.t1, g3278.t1, g3279.t1, g3281.t1, g3283.t1, g3285.t1, g3357.t1, g365.t1, g3733.t1, g3967.t1, g4237.t1, g4311.t1, g4883.t1, g5308.t1, g5378.t1, g6114.t1, g6277.t1, g6408.t1, g7183.t1, g8075.t1, g8076.t1, g8077.t1, g8078.t1, g8206.t1, g8892.t1, g9555.t1
..GO:0016020	CC	p	membrane	62/3930	998/12783	5.52084e-06	2	62	0.00607844	0.00592532	0.00550427	5.78899e-05	g10249.t1, g10296.t1, g10307.t1, g11035.t1, g11038.t1, g1131.t1, g11327.t1, g11359.t1, g11376.t1, g11379.t1, g11391.t1, g11710.t1, g11726.t1, g11791.t1, g11860.t1, g11875.t1, g11899.t1, g12767.t1, g1501.t1, g1508.t1, g1723.t1, g1724.t1, g2011.t1, g2861.t1, g2894.t1, g2939.t1, g3278.t1, g3357.t1, g3733.t1, g3967.t1, g4285.t1, g4300.t1, g4311.t1, g441.t1, g4474.t1, g4483.t1, g4484.t1, g5055.t1, g53…
..GO:0031974	CC	p	membrane-enclosed lumen	51/3930	855/12783	5.7787e-06	2	51	0.00636235	0.00620208	0.00575559	5.85201e-05	g10161.t1, g10200.t1, g11005.t1, g11060.t1, g11175.t1, g11176.t1, g1122.t1, g11256.t1, g11297.t1, g11307.t1, g1131.t1, g11372.t1, g11388.t1, g11397.t1, g11603.t1, g1184.t1, g12372.t1, g12378.t1, g12773.t1, g1743.t1, g2295.t1, g237.t1, g3041.t1, g3042.t1, g3357.t1, g3358.t1, g365.t1, g3685.t1, g4137.t1, g4140.t1, g4357.t1, g4424.t1, g4527.t1, g5015.t1, g5500.t1, g5745.t1, g5746.t1, g659.t1, g6670.…
...GO:0043233	CC	p	organelle lumen	51/3930	855/12783	5.7787e-06	3	51	0.00636235	0.00620208	0.00575559	5.85201e-05	g10161.t1, g10200.t1, g11005.t1, g11060.t1, g11175.t1, g11176.t1, g1122.t1, g11256.t1, g11297.t1, g11307.t1, g1131.t1, g11372.t1, g11388.t1, g11397.t1, g11603.t1, g1184.t1, g12372.t1, g12378.t1, g12773.t1, g1743.t1, g2295.t1, g237.t1, g3041.t1, g3042.t1, g3357.t1, g3358.t1, g365.t1, g3685.t1, g4137.t1, g4140.t1, g4357.t1, g4424.t1, g4527.t1, g5015.t1, g5500.t1, g5745.t1, g5746.t1, g659.t1, g6670.…
....GO:0070013	CC	p	intracellular organelle lumen	51/3930	855/12783	5.7787e-06	4	51	0.00636235	0.00620208	0.00575559	5.85201e-05	g10161.t1, g10200.t1, g11005.t1, g11060.t1, g11175.t1, g11176.t1, g1122.t1, g11256.t1, g11297.t1, g11307.t1, g1131.t1, g11372.t1, g11388.t1, g11397.t1, g11603.t1, g1184.t1, g12372.t1, g12378.t1, g12773.t1, g1743.t1, g2295.t1, g237.t1, g3041.t1, g3042.t1, g3357.t1, g3358.t1, g365.t1, g3685.t1, g4137.t1, g4140.t1, g4357.t1, g4424.t1, g4527.t1, g5015.t1, g5500.t1, g5745.t1, g5746.t1, g659.t1, g6670.…
....GO:0043232	CC	p	intracellular non-membrane-bounded organelle	59/3930	986/12783	5.84669e-06	4	59	0.00643721	0.00627505	0.00580576	5.85201e-05	g10161.t1, g10200.t1, g10271.t1, g10408.t1, g10962.t1, g11005.t1, g11060.t1, g11175.t1, g11176.t1, g11184.t1, g1122.t1, g11256.t1, g11297.t1, g11307.t1, g1131.t1, g11372.t1, g11388.t1, g11397.t1, g11557.t1, g11559.t1, g11791.t1, g1184.t1, g12372.t1, g12378.t1, g12767.t1, g12773.t1, g1743.t1, g2295.t1, g234.t1, g237.t1, g2518.t1, g2939.t1, g3041.t1, g3042.t1, g3210.t1, g3212.t1, g3214.t1, g3217.t1…
...GO:0043228	CC	p	non-membrane-bounded organelle	59/3930	986/12783	5.84669e-06	3	59	0.00643721	0.00627505	0.00580576	5.85201e-05	g10161.t1, g10200.t1, g10271.t1, g10408.t1, g10962.t1, g11005.t1, g11060.t1, g11175.t1, g11176.t1, g11184.t1, g1122.t1, g11256.t1, g11297.t1, g11307.t1, g1131.t1, g11372.t1, g11388.t1, g11397.t1, g11557.t1, g11559.t1, g11791.t1, g1184.t1, g12372.t1, g12378.t1, g12767.t1, g12773.t1, g1743.t1, g2295.t1, g234.t1, g237.t1, g2518.t1, g2939.t1, g3041.t1, g3042.t1, g3210.t1, g3212.t1, g3214.t1, g3217.t1…
...GO:0030479	CC	p	actin cortical patch	1/3930	43/12783	6.14469e-06	3	1	0.0067653	0.00659488	0.00608939	5.98699e-05	g441.t1
..GO:0061645	CC	p	endocytic patch	1/3930	43/12783	6.14469e-06	2	1	0.0067653	0.00659488	0.00608939	5.98699e-05	g441.t1
....GO:0098573	CC	p	intrinsic component of mitochondrial membrane	1/3930	43/12783	6.14469e-06	4	1	0.0067653	0.00659488	0.00608939	5.98699e-05	g11899.t1
...GO:0098800	CC	p	inner mitochondrial membrane protein complex	2/3930	49/12783	6.34225e-06	3	2	0.00698282	0.00680691	0.00626614	6.12528e-05	g7183.t1, g9555.t1
.GO:0032991	CC	p	protein-containing complex	71/3930	1480/12783	6.90086e-06	1	71	0.00759785	0.00740645	0.00681115	6.60682e-05	g10161.t1, g10200.t1, g10271.t1, g10326.t1, g10408.t1, g11005.t1, g11060.t1, g11175.t1, g11184.t1, g1122.t1, g11256.t1, g11297.t1, g11307.t1, g1131.t1, g11372.t1, g11388.t1, g11397.t1, g11791.t1, g1184.t1, g11899.t1, g12071.t1, g12072.t1, g12767.t1, g12773.t1, g1743.t1, g234.t1, g2518.t1, g2813.t1, g3041.t1, g3042.t1, g3210.t1, g3212.t1, g3214.t1, g3217.t1, g3358.t1, g3685.t1, g3967.t1, g4137.t1,…
.....GO:0005634	CC	p	nucleus	246/3930	1697/12783	7.94252e-06	5	246	0.00874472	0.00852443	0.00783133	7.53855e-05	g10005.t1, g10017.t1, g10019.t1, g10020.t1, g10033.t1, g10091.t1, g10093.t1, g10110.t1, g10111.t1, g10161.t1, g10186.t1, g10200.t1, g10249.t1, g10307.t1, g10326.t1, g10355.t1, g10356.t1, g10408.t1, g10646.t1, g10647.t1, g10648.t1, g10649.t1, g10655.t1, g10664.t1, g10665.t1, g10667.t1, g10669.t1, g10676.t1, g10691.t1, g10692.t1, g10699.t1, g10700.t1, g10703.t1, g10713.t1, g10717.t1, g10737.t1, g11…
..GO:0005737	CC	p	cytoplasm	137/3930	2352/12783	8.41584e-06	2	137	0.00926584	0.00903243	0.00828961	7.91952e-05	g10145.t1, g10161.t1, g10249.t1, g10271.t1, g10296.t1, g10307.t1, g10962.t1, g10987.t1, g11005.t1, g11064.t1, g11175.t1, g11176.t1, g11184.t1, g1122.t1, g11286.t1, g1131.t1, g11312.t1, g11327.t1, g11359.t1, g11367.t1, g11376.t1, g11378.t1, g11379.t1, g11388.t1, g11390.t1, g11391.t1, g11557.t1, g11559.t1, g11603.t1, g11710.t1, g11726.t1, g11791.t1, g1184.t1, g11860.t1, g11875.t1, g11899.t1, g11965…
....GO:0043231	CC	p	intracellular membrane-bounded organelle	313/3930	2728/12783	8.73046e-06	4	313	0.00961224	0.0093701	0.00859078	8.09615e-05	g10005.t1, g10017.t1, g10019.t1, g10020.t1, g10033.t1, g10091.t1, g10093.t1, g10110.t1, g10111.t1, g10161.t1, g10186.t1, g10200.t1, g10249.t1, g10271.t1, g10296.t1, g10307.t1, g10326.t1, g10355.t1, g10356.t1, g10408.t1, g10646.t1, g10647.t1, g10648.t1, g10649.t1, g10655.t1, g10664.t1, g10665.t1, g10667.t1, g10669.t1, g10676.t1, g10691.t1, g10692.t1, g10699.t1, g10700.t1, g10703.t1, g10713.t1, g10…
...GO:0043227	CC	p	membrane-bounded organelle	313/3930	2729/12783	8.7506e-06	3	313	0.00963441	0.00939171	0.00860184	8.09615e-05	g10005.t1, g10017.t1, g10019.t1, g10020.t1, g10033.t1, g10091.t1, g10093.t1, g10110.t1, g10111.t1, g10161.t1, g10186.t1, g10200.t1, g10249.t1, g10271.t1, g10296.t1, g10307.t1, g10326.t1, g10355.t1, g10356.t1, g10408.t1, g10646.t1, g10647.t1, g10648.t1, g10649.t1, g10655.t1, g10664.t1, g10665.t1, g10667.t1, g10669.t1, g10676.t1, g10691.t1, g10692.t1, g10699.t1, g10700.t1, g10703.t1, g10713.t1, g10…
...GO:0043229	CC	p	intracellular organelle	320/3930	2922/12783	9.47346e-06	3	320	0.0104303	0.0101675	0.00930294	8.62006e-05	g10005.t1, g10017.t1, g10019.t1, g10020.t1, g10033.t1, g10091.t1, g10093.t1, g10110.t1, g10111.t1, g10161.t1, g10186.t1, g10200.t1, g10249.t1, g10271.t1, g10296.t1, g10307.t1, g10326.t1, g10355.t1, g10356.t1, g10408.t1, g10646.t1, g10647.t1, g10648.t1, g10649.t1, g10655.t1, g10664.t1, g10665.t1, g10667.t1, g10669.t1, g10676.t1, g10691.t1, g10692.t1, g10699.t1, g10700.t1, g10703.t1, g10713.t1, g10…
..GO:0043226	CC	p	organelle	320/3930	2922/12783	9.47346e-06	2	320	0.0104303	0.0101675	0.00930294	8.62006e-05	g10005.t1, g10017.t1, g10019.t1, g10020.t1, g10033.t1, g10091.t1, g10093.t1, g10110.t1, g10111.t1, g10161.t1, g10186.t1, g10200.t1, g10249.t1, g10271.t1, g10296.t1, g10307.t1, g10326.t1, g10355.t1, g10356.t1, g10408.t1, g10646.t1, g10647.t1, g10648.t1, g10649.t1, g10655.t1, g10664.t1, g10665.t1, g10667.t1, g10669.t1, g10676.t1, g10691.t1, g10692.t1, g10699.t1, g10700.t1, g10703.t1, g10713.t1, g10…
...GO:0000151	CC	p	ubiquitin ligase complex	3/3930	54/12783	9.57296e-06	4	3	0.0105398	0.0102743	0.0093815	8.6392e-05	g10200.t1, g10408.t1, g2518.t1
..GO:0005622	CC	p	intracellular anatomical structure	346/3930	3260/12783	9.82345e-06	2	346	0.0108156	0.0105432	0.00961715	8.79318e-05	g10005.t1, g10017.t1, g10019.t1, g10020.t1, g10033.t1, g10091.t1, g10093.t1, g10110.t1, g10111.t1, g10145.t1, g10161.t1, g10186.t1, g10200.t1, g10249.t1, g10271.t1, g10296.t1, g10307.t1, g10326.t1, g10355.t1, g10356.t1, g10408.t1, g10646.t1, g10647.t1, g10648.t1, g10649.t1, g10655.t1, g10664.t1, g10665.t1, g10667.t1, g10669.t1, g10676.t1, g10691.t1, g10692.t1, g10699.t1, g10700.t1, g10703.t1, g10…
.GO:0110165	CC	p	cellular anatomical entity	349/3930	3327/12783	1.01622e-05	1	349	0.0111886	0.0109067	0.00992846	8.95085e-05	g10005.t1, g10017.t1, g10019.t1, g10020.t1, g10033.t1, g10091.t1, g10093.t1, g10110.t1, g10111.t1, g10145.t1, g10161.t1, g10186.t1, g10200.t1, g10249.t1, g10271.t1, g10296.t1, g10307.t1, g10326.t1, g10355.t1, g10356.t1, g10408.t1, g10646.t1, g10647.t1, g10648.t1, g10649.t1, g10655.t1, g10664.t1, g10665.t1, g10667.t1, g10669.t1, g10676.t1, g10691.t1, g10692.t1, g10699.t1, g10700.t1, g10703.t1, g10…
GO:0005575	CC	p	cellular_component	349/3930	3333/12783	1.02979e-05	0	349	0.0113379	0.0110523	0.0100507	8.98637e-05	g10005.t1, g10017.t1, g10019.t1, g10020.t1, g10033.t1, g10091.t1, g10093.t1, g10110.t1, g10111.t1, g10145.t1, g10161.t1, g10186.t1, g10200.t1, g10249.t1, g10271.t1, g10296.t1, g10307.t1, g10326.t1, g10355.t1, g10356.t1, g10408.t1, g10646.t1, g10647.t1, g10648.t1, g10649.t1, g10655.t1, g10664.t1, g10665.t1, g10667.t1, g10669.t1, g10676.t1, g10691.t1, g10692.t1, g10699.t1, g10700.t1, g10703.t1, g10…
......GO:0000793	CC	p	condensed chromosome	5/3930	65/12783	1.03658e-05	6	5	0.0114127	0.0111252	0.0101066	8.98637e-05	g10161.t1, g11388.t1, g4137.t1, g4140.t1, g5746.t1
.......GO:0000329	CC	p	fungal-type vacuole membrane	19/3930	134/12783	1.17987e-05	7	19	0.0129903	0.0126631	0.0114919	0.000101487	g11327.t1, g11359.t1, g11376.t1, g11379.t1, g11391.t1, g11710.t1, g11726.t1, g11860.t1, g11875.t1, g1501.t1, g1508.t1, g3967.t1, g4285.t1, g4311.t1, g4484.t1, g6408.t1, g773.t1, g774.t1, g786.t1
......GO:0098852	CC	p	lytic vacuole membrane	19/3930	135/12783	1.24208e-05	6	19	0.0136753	0.0133308	0.0120854	0.00010601	g11327.t1, g11359.t1, g11376.t1, g11379.t1, g11391.t1, g11710.t1, g11726.t1, g11860.t1, g11875.t1, g1501.t1, g1508.t1, g3967.t1, g4285.t1, g4311.t1, g4484.t1, g6408.t1, g773.t1, g774.t1, g786.t1
.....GO:0032592	CC	p	integral component of mitochondrial membrane	1/3930	40/12783	1.57237e-05	5	1	0.0173118	0.0168757	0.0152834	0.000129193	g11899.t1
....GO:0099512	CC	p	supramolecular fiber	1/3930	40/12783	1.57237e-05	4	1	0.0173118	0.0168757	0.0152834	0.000129193	g5746.t1
...GO:0099081	CC	p	supramolecular polymer	1/3930	40/12783	1.57237e-05	3	1	0.0173118	0.0168757	0.0152834	0.000129193	g5746.t1
.....GO:0099513	CC	p	polymeric cytoskeletal fiber	1/3930	40/12783	1.57237e-05	5	1	0.0173118	0.0168757	0.0152834	0.000129193	g5746.t1
...GO:0000131	CC	p	incipient cellular bud site	1/3930	40/12783	1.57237e-05	3	1	0.0173118	0.0168757	0.0152834	0.000129193	g8206.t1
.....GO:0030659	CC	p	cytoplasmic vesicle membrane	6/3930	69/12783	1.84222e-05	5	6	0.0202829	0.0197719	0.0178143	0.000149139	g441.t1, g4474.t1, g5055.t1, g778.t1, g7997.t1, g9287.t1
....GO:0012506	CC	p	vesicle membrane	6/3930	69/12783	1.84222e-05	4	6	0.0202829	0.0197719	0.0178143	0.000149139	g441.t1, g4474.t1, g5055.t1, g778.t1, g7997.t1, g9287.t1
.......GO:0030135	CC	p	coated vesicle	3/3930	51/12783	2.35224e-05	7	3	0.0258982	0.0252458	0.0226991	0.000189038	g441.t1, g5055.t1, g778.t1
..GO:0005667	CC	p	transcription regulator complex	5/3930	62/12783	2.43206e-05	2	5	0.0267769	0.0261024	0.023445	0.000194036	g11297.t1, g11307.t1, g11397.t1, g12773.t1, g659.t1
.......GO:0005798	CC	p	Golgi-associated vesicle	2/3930	44/12783	2.60029e-05	7	2	0.0286292	0.027908	0.0250408	0.000205966	g5055.t1, g778.t1
...GO:1905368	CC	p	peptidase complex	6/3930	67/12783	2.78696e-05	3	6	0.0306845	0.0299115	0.026727	0.000214577	g11005.t1, g11791.t1, g12767.t1, g8206.t1, g8892.t1, g8983.t1
...GO:0005681	CC	p	spliceosomal complex	12/3930	97/12783	3.34982e-05	3	12	0.0368815	0.0359524	0.0320912	0.000256121	g10326.t1, g11372.t1, g12071.t1, g12072.t1, g3967.t1, g4311.t1, g4527.t1, g5088.t1, g6408.t1, g6983.t1, g8449.t1, g9973.t1
....GO:1902493	CC	p	acetyltransferase complex	1/3930	37/12783	4.04906e-05	4	1	0.0445801	0.0434571	0.0387495	0.000305343	g1743.t1
...GO:0031248	CC	p	protein acetyltransferase complex	1/3930	37/12783	4.04906e-05	5	1	0.0445801	0.0434571	0.0387495	0.000305343	g1743.t1
....GO:0044732	CC	p	mitotic spindle pole body	2/3930	43/12783	4.07738e-05	4	2	0.044892	0.0437611	0.038939	0.000305388	g5746.t1, g8892.t1
.......GO:0000794	CC	p	condensed nuclear chromosome	5/3930	60/12783	5.69811e-05	7	5	0.0627362	0.0611558	0.05436	0.000423893	g10161.t1, g11388.t1, g4137.t1, g4140.t1, g5746.t1
.......GO:0005761	CC	p	mitochondrial ribosome	2/3930	42/12783	6.60764e-05	7	2	0.0727502	0.0709175	0.0629708	0.000485001	g11175.t1, g1184.t1
......GO:0000313	CC	p	organellar ribosome	2/3930	42/12783	6.60764e-05	6	2	0.0727502	0.0709175	0.0629708	0.000485001	g11175.t1, g1184.t1
...GO:0000792	CC	p	heterochromatin	4/3930	53/12783	7.25054e-05	3	4	0.0798285	0.0778175	0.0689527	0.000528666	g10161.t1, g10200.t1, g1131.t1, g11388.t1
.....GO:0031970	CC	p	organelle envelope lumen	1/3930	34/12783	0.000104797	5	1	0.115381	0.112474	0.0993471	0.000749227	g365.t1
..GO:0005657	CC	p	replication fork	5/3930	57/12783	0.000129856	2	5	0.142971	0.13937	0.122714	0.000910644	g1131.t1, g3279.t1, g3281.t1, g3283.t1, g3285.t1
...GO:1904949	CC	p	ATPase complex	2/3930	39/12783	0.000164627	3	2	0.181254	0.176688	0.155408	0.0011425	g1743.t1, g3358.t1
...GO:0000123	CC	p	histone acetyltransferase complex	1/3930	32/12783	0.000167069	6	1	0.183943	0.179309	0.157546	0.0011425	g1743.t1
.....GO:0000932	CC	p	P-body	1/3930	32/12783	0.000167069	7	1	0.183943	0.179309	0.157546	0.0011425	g4527.t1
......GO:0005874	CC	p	microtubule	1/3930	32/12783	0.000167069	6	1	0.183943	0.179309	0.157546	0.0011425	g5746.t1
.....GO:0005819	CC	p	spindle	4/3930	51/12783	0.000179258	5	4	0.197363	0.192392	0.168503	0.00121826	g5500.t1, g5746.t1, g8892.t1, g9287.t1
........GO:0005770	CC	p	late endosome	1/3930	33/12783	0.000180361	8	1	0.198577	0.193575	0.169359	0.00121826	g8152.t1
..GO:0070938	CC	p	contractile ring	2/3930	37/12783	0.000259708	2	2	0.285939	0.278736	0.243087	0.00171221	g10962.t1, g382.t1
...GO:0005826	CC	p	actomyosin contractile ring	2/3930	37/12783	0.000259708	3	2	0.285939	0.278736	0.243087	0.00171221	g10962.t1, g382.t1
...GO:0005643	CC	p	nuclear pore	1/3930	29/12783	0.000441648	3	1	0.486254	0.474005	0.412499	0.00289437	g5745.t1
......GO:0005758	CC	p	mitochondrial intermembrane space	1/3930	30/12783	0.000459832	6	1	0.506275	0.493521	0.429023	0.00297809	g365.t1
...GO:0098590	CC	p	plasma membrane region	1/3930	30/12783	0.000459832	3	1	0.506275	0.493521	0.429023	0.00297809	g7756.t1
....GO:0015935	CC	p	small ribosomal subunit	6/3930	58/12783	0.000480934	4	6	0.529508	0.516169	0.447749	0.00309654	g10271.t1, g3210.t1, g3212.t1, g3214.t1, g3217.t1, g8237.t1
...GO:0000781	CC	p	chromosome, telomeric region	4/3930	46/12783	0.000602706	3	4	0.663579	0.646863	0.559914	0.00383572	g10161.t1, g10200.t1, g1131.t1, g11388.t1
...GO:1990204	CC	p	oxidoreductase complex	2/3930	34/12783	0.000650108	3	2	0.715769	0.697738	0.60265	0.00406687	g7183.t1, g9555.t1
.....GO:0031097	CC	p	medial cortex	2/3930	34/12783	0.000650108	5	2	0.715769	0.697738	0.60265	0.00406687	g10962.t1, g382.t1
..GO:0030312	CC	p	external encapsulating structure	8/3930	65/12783	0.000677275	2	8	0.745679	0.726895	0.626479	0.00421288	g1723.t1, g1724.t1, g2894.t1, g3967.t1, g4311.t1, g6408.t1, g6457.t1, g6458.t1
..GO:0120114	CC	p	Sm-like protein family complex	6/3930	56/12783	0.000683875	2	6	0.752946	0.733979	0.6319	0.00423003	g10326.t1, g11372.t1, g4527.t1, g5088.t1, g8449.t1, g9973.t1
....GO:0005684	CC	p	U2-type spliceosomal complex	7/3930	60/12783	0.000691361	4	7	0.761189	0.742014	0.638127	0.00425245	g10326.t1, g11372.t1, g12071.t1, g12072.t1, g6983.t1, g8449.t1, g9973.t1
..GO:0030428	CC	p	cell septum	4/3930	44/12783	0.000914654	2	4	1	0.981666	0.843311	0.00559463	g10296.t1, g10962.t1, g3552.t1, g382.t1
....GO:0009277	CC	p	fungal-type cell wall	5/3930	50/12783	0.00100394	4	5	1	1	0.923629	0.00607331	g3967.t1, g4311.t1, g6408.t1, g6457.t1, g6458.t1
...GO:0030532	CC	p	small nuclear ribonucleoprotein complex	6/3930	55/12783	0.00103579	3	6	1	1	0.951891	0.00623172	g10326.t1, g11372.t1, g4527.t1, g5088.t1, g8449.t1, g9973.t1
...GO:0000776	CC	p	kinetochore	3/3930	38/12783	0.00123119	5	3	1	1	1	0.0073671	g4137.t1, g4140.t1, g5746.t1
...GO:0048475	CC	p	coated membrane	2/3930	31/12783	0.00161365	3	2	1	1	1	0.00945571	g441.t1, g778.t1
...GO:0030117	CC	p	membrane coat	2/3930	31/12783	0.00161365	3	2	1	1	1	0.00945571	g441.t1, g778.t1
....GO:0005721	CC	p	pericentric heterochromatin	2/3930	31/12783	0.00161365	4	2	1	1	1	0.00945571	g10161.t1, g11388.t1
....GO:0005802	CC	p	trans-Golgi network	2/3930	32/12783	0.0016146	4	2	1	1	1	0.00945571	g441.t1, g9287.t1
........GO:0030134	CC	p	COPII-coated ER to Golgi transport vesicle	1/3930	25/12783	0.00184029	8	1	1	1	1	0.0101817	g5055.t1
.....GO:0051285	CC	p	cell cortex of cell tip	4/3930	42/12783	0.00210512	5	4	1	1	1	0.0114174	g10296.t1, g10962.t1, g382.t1, g9287.t1
....GO:0097525	CC	p	spliceosomal snRNP complex	6/3930	51/12783	0.00213838	4	6	1	1	1	0.011541	g10326.t1, g11372.t1, g4527.t1, g5088.t1, g8449.t1, g9973.t1
......GO:0072686	CC	p	mitotic spindle	2/3930	30/12783	0.00247588	6	2	1	1	1	0.0132973	g5746.t1, g8892.t1
...GO:0031312	CC	p	extrinsic component of organelle membrane	1/3930	24/12783	0.00300527	3	1	1	1	1	0.0159846	g4285.t1
...GO:0070603	CC	p	SWI/SNF superfamily-type complex	2/3930	29/12783	0.00390216	4	2	1	1	1	0.0206552	g1743.t1, g3358.t1
..GO:0005576	CC	p	extracellular region	16/3930	93/12783	0.00449558	2	16	1	1	1	0.0236825	g1723.t1, g1724.t1, g2894.t1, g3322.t1, g3329.t1, g3357.t1, g3967.t1, g4311.t1, g6180.t1, g6408.t1, g6457.t1, g6458.t1, g7967.t1, g9348.t1, g9349.t1, g9907.t1
....GO:1905369	CC	p	endopeptidase complex	6/3930	49/12783	0.00461203	4	6	1	1	1	0.0239329	g11005.t1, g11791.t1, g12767.t1, g8206.t1, g8892.t1, g8983.t1
..GO:0009986	CC	p	cell surface	5/3930	43/12783	0.00464433	2	5	1	1	1	0.0239329	g3967.t1, g4311.t1, g6408.t1, g6457.t1, g6458.t1
.....GO:0042579	CC	p	microbody	5/3930	43/12783	0.00464433	5	5	1	1	1	0.0239329	g11176.t1, g8122.t1, g8123.t1, g8245.t1, g8246.t1
......GO:0005777	CC	p	peroxisome	5/3930	43/12783	0.00464433	6	5	1	1	1	0.0239329	g11176.t1, g8122.t1, g8123.t1, g8245.t1, g8246.t1
....GO:0000779	CC	p	condensed chromosome, centromeric region	4/3930	38/12783	0.0046518	4	4	1	1	1	0.0239329	g10161.t1, g4137.t1, g4140.t1, g5746.t1
...GO:0000502	CC	p	proteasome complex	5/3930	44/12783	0.00471266	5	5	1	1	1	0.0240231	g11005.t1, g11791.t1, g12767.t1, g8206.t1, g8983.t1
...GO:0031226	CC	p	intrinsic component of plasma membrane	9/3930	61/12783	0.00521626	3	9	1	1	1	0.0263445	g11327.t1, g11359.t1, g11376.t1, g11379.t1, g11391.t1, g1501.t1, g1508.t1, g6790.t1, g7756.t1
..GO:0070469	CC	p	respirasome	2/3930	27/12783	0.00600539	2	2	1	1	1	0.0299183	g7183.t1, g9555.t1
...GO:0005746	CC	p	mitochondrial respirasome	2/3930	27/12783	0.00600539	3	2	1	1	1	0.0299183	g7183.t1, g9555.t1
....GO:0030120	CC	p	vesicle coat	2/3930	27/12783	0.00600539	4	2	1	1	1	0.0299183	g441.t1, g778.t1
.....GO:0030662	CC	p	coated vesicle membrane	3/3930	32/12783	0.00663284	6	3	1	1	1	0.0327478	g441.t1, g5055.t1, g778.t1
....GO:0031461	CC	p	cullin-RING ubiquitin ligase complex	3/3930	32/12783	0.00663284	5	3	1	1	1	0.0327478	g10200.t1, g10408.t1, g2518.t1
...GO:0008023	CC	p	transcription elongation factor complex	1/3930	21/12783	0.0076672	3	1	1	1	1	0.037308	g1122.t1
.......GO:0005876	CC	p	spindle microtubule	1/3930	21/12783	0.0076672	7	1	1	1	1	0.037308	g5746.t1
....GO:0034708	CC	p	methyltransferase complex	1/3930	21/12783	0.0076672	4	1	1	1	1	0.037308	g5500.t1
...GO:0035838	CC	p	growing cell tip	2/3930	26/12783	0.00933528	4	2	1	1	1	0.0424717	g10962.t1, g382.t1
.....GO:0005811	CC	p	lipid droplet	3/3930	31/12783	0.0100794	5	3	1	1	1	0.0454813	g11557.t1, g11559.t1, g2939.t1
....GO:0071010	CC	p	prespliceosome	3/3930	31/12783	0.0100794	4	3	1	1	1	0.0454813	g10326.t1, g11372.t1, g8449.t1
...GO:0005618	CC	p	cell wall	8/3930	54/12783	0.0112162	3	8	1	1	1	0.0504043	g1723.t1, g1724.t1, g2894.t1, g3967.t1, g4311.t1, g6408.t1, g6457.t1, g6458.t1
......GO:0032156	CC	p	septin cytoskeleton	1/3930	20/12783	0.0126983	6	1	1	1	1	0.0568328	g2295.t1
.....GO:0030660	CC	p	Golgi-associated vesicle membrane	2/3930	24/12783	0.0143631	6	2	1	1	1	0.062259	g5055.t1, g778.t1
.....GO:0071004	CC	p	U2-type prespliceosome	3/3930	30/12783	0.0155812	5	3	1	1	1	0.0672741	g10326.t1, g11372.t1, g8449.t1
..GO:0009295	CC	p	nucleoid	1/3930	18/12783	0.0194515	2	1	1	1	1	0.0833311	g11176.t1
...GO:0042645	CC	p	mitochondrial nucleoid	1/3930	18/12783	0.0194515	5	1	1	1	1	0.0833311	g11176.t1
..GO:0000407	CC	p	phagophore assembly site	2/3930	23/12783	0.0220242	2	2	1	1	1	0.0908577	g3278.t1, g3733.t1
...GO:0098803	CC	p	respiratory chain complex	2/3930	23/12783	0.0220242	3	2	1	1	1	0.0908577	g7183.t1, g9555.t1
...GO:0005732	CC	p	sno(s)RNA-containing ribonucleoprotein complex	3/3930	28/12783	0.0225277	3	3	1	1	1	0.0908577	g3041.t1, g3042.t1, g4527.t1
...GO:0033202	CC	p	DNA helicase complex	1/3930	16/12783	0.0312216	3	1	1	1	1	0.122331	g1743.t1
.......GO:0005940	CC	p	septin ring	1/3930	16/12783	0.0312216	7	1	1	1	1	0.122331	g2295.t1
...GO:1990023	CC	p	mitotic spindle midzone	1/3930	17/12783	0.0316883	3	1	1	1	1	0.123282	g8892.t1
..GO:0051233	CC	p	spindle midzone	1/3930	17/12783	0.0316883	2	1	1	1	1	0.123282	g8892.t1
....GO:0031597	CC	p	cytosolic proteasome complex	4/3930	32/12783	0.0326454	6	4	1	1	1	0.126558	g11005.t1, g11791.t1, g12767.t1, g8983.t1
.....GO:0034515	CC	p	proteasome storage granule	3/3930	26/12783	0.0333285	5	3	1	1	1	0.128753	g11005.t1, g11791.t1, g12767.t1
..GO:0022624	CC	p	proteasome accessory complex	2/3930	22/12783	0.0344194	2	2	1	1	1	0.131127	g11005.t1, g8983.t1
..GO:0005838	CC	p	proteasome regulatory particle	2/3930	22/12783	0.0344194	2	2	1	1	1	0.131127	g11005.t1, g8983.t1
.....GO:0000315	CC	p	organellar large ribosomal subunit	2/3930	22/12783	0.0344194	5	2	1	1	1	0.131127	g11175.t1, g1184.t1
...GO:0005762	CC	p	mitochondrial large ribosomal subunit	2/3930	22/12783	0.0344194	6	2	1	1	1	0.131127	g11175.t1, g1184.t1
....GO:0005887	CC	p	integral component of plasma membrane	9/3930	53/12783	0.0355284	4	9	1	1	1	0.134886	g11327.t1, g11359.t1, g11376.t1, g11379.t1, g11391.t1, g1501.t1, g1508.t1, g6790.t1, g7756.t1
...GO:0071013	CC	p	catalytic step 2 spliceosome	6/3930	39/12783	0.0372444	4	6	1	1	1	0.136495	g10326.t1, g11372.t1, g4527.t1, g5088.t1, g8449.t1, g9973.t1
.....GO:0022627	CC	p	cytosolic small ribosomal subunit	6/3930	40/12783	0.0377799	5	6	1	1	1	0.136828	g10271.t1, g3210.t1, g3212.t1, g3214.t1, g3217.t1, g8237.t1
...GO:0098799	CC	p	outer mitochondrial membrane protein complex	1/3930	15/12783	0.048857	3	1	1	1	1	0.174345	g11899.t1
....GO:1902562	CC	p	H4 histone acetyltransferase complex	1/3930	15/12783	0.048857	7	1	1	1	1	0.174345	g1743.t1
....GO:0031934	CC	p	mating-type region heterochromatin	1/3930	15/12783	0.048857	4	1	1	1	1	0.174345	g11388.t1
....GO:0071782	CC	p	endoplasmic reticulum tubular network	1/3930	15/12783	0.048857	4	1	1	1	1	0.174345	g2861.t1
.....GO:0097526	CC	p	spliceosomal tri-snRNP complex	3/3930	25/12783	0.0492472	5	3	1	1	1	0.174345	g4527.t1, g5088.t1, g9973.t1
......GO:0046540	CC	p	U4/U6 x U5 tri-snRNP complex	3/3930	25/12783	0.0492472	6	3	1	1	1	0.174345	g4527.t1, g5088.t1, g9973.t1
...GO:0005844	CC	p	polysome	3/3930	25/12783	0.0492472	3	3	1	1	1	0.174345	g3967.t1, g4311.t1, g6408.t1
.....GO:0003964	MF	e	RNA-directed DNA polymerase activity	169/3930	343/12783	3.28739e-06	6	169	0.00694625	0.00677119	0.00667339	8.26934e-05	g10005.t1, g10017.t1, g10019.t1, g10020.t1, g10033.t1, g10091.t1, g10093.t1, g10110.t1, g10111.t1, g10186.t1, g10355.t1, g10356.t1, g10646.t1, g10647.t1, g10648.t1, g10649.t1, g10655.t1, g10664.t1, g10665.t1, g10667.t1, g10669.t1, g10676.t1, g10691.t1, g10692.t1, g10699.t1, g10700.t1, g10703.t1, g10713.t1, g10717.t1, g10737.t1, g11092.t1, g11158.t1, g11191.t1, g11277.t1, g11290.t1, g11410.t1, g11…
....GO:0016779	MF	e	nucleotidyltransferase activity	173/3930	384/12783	3.77034e-06	4	173	0.00796672	0.00776594	0.00763116	8.85191e-05	g10005.t1, g10017.t1, g10019.t1, g10020.t1, g10033.t1, g10091.t1, g10093.t1, g10110.t1, g10111.t1, g10186.t1, g10355.t1, g10356.t1, g10646.t1, g10647.t1, g10648.t1, g10649.t1, g10655.t1, g10664.t1, g10665.t1, g10667.t1, g10669.t1, g10676.t1, g10691.t1, g10692.t1, g10699.t1, g10700.t1, g10703.t1, g10713.t1, g10717.t1, g10737.t1, g11092.t1, g11158.t1, g11191.t1, g11277.t1, g11290.t1, g11410.t1, g11…
....GO:0034061	MF	e	DNA polymerase activity	173/3930	358/12783	3.98172e-06	5	173	0.00841338	0.00820135	0.00804308	8.95041e-05	g10005.t1, g10017.t1, g10019.t1, g10020.t1, g10033.t1, g10091.t1, g10093.t1, g10110.t1, g10111.t1, g10186.t1, g10355.t1, g10356.t1, g10646.t1, g10647.t1, g10648.t1, g10649.t1, g10655.t1, g10664.t1, g10665.t1, g10667.t1, g10669.t1, g10676.t1, g10691.t1, g10692.t1, g10699.t1, g10700.t1, g10703.t1, g10713.t1, g10717.t1, g10737.t1, g11092.t1, g11158.t1, g11191.t1, g11277.t1, g11290.t1, g11410.t1, g11…
...GO:0140097	MF	e	catalytic activity, acting on DNA	176/3930	446/12783	6.93907e-05	3	176	0.146622	0.142927	0.137949	0.00116367	g10005.t1, g10017.t1, g10019.t1, g10020.t1, g10033.t1, g10091.t1, g10093.t1, g10110.t1, g10111.t1, g10186.t1, g10355.t1, g10356.t1, g10646.t1, g10647.t1, g10648.t1, g10649.t1, g10655.t1, g10664.t1, g10665.t1, g10667.t1, g10669.t1, g10676.t1, g10691.t1, g10692.t1, g10699.t1, g10700.t1, g10703.t1, g10713.t1, g10717.t1, g10737.t1, g11092.t1, g11158.t1, g11191.t1, g11277.t1, g11290.t1, g1131.t1, g114…
...GO:0036033	MF	e	mediator complex binding	5/3930	5/12783	0.00274178	3	5	1	1	1	0.0335642	g11297.t1, g11307.t1, g11397.t1, g12773.t1, g659.t1
.....GO:0004034	MF	e	aldose 1-epimerase activity	4/3930	4/12783	0.00892441	5	4	1	1	1	0.0861063	g1627.t1, g1628.t1, g1632.t1, g1633.t1
......GO:0005053	MF	e	peroxisome matrix targeting signal-2 binding	4/3930	4/12783	0.00892441	6	4	1	1	1	0.0861063	g8122.t1, g8123.t1, g8245.t1, g8246.t1
.....GO:0017125	MF	e	deoxycytidyl transferase activity	4/3930	4/12783	0.00892441	5	4	1	1	1	0.0861063	g3279.t1, g3281.t1, g3283.t1, g3285.t1
.....GO:0003978	MF	e	UDP-glucose 4-epimerase activity	4/3930	4/12783	0.00892441	5	4	1	1	1	0.0861063	g1627.t1, g1628.t1, g1632.t1, g1633.t1
.....GO:0000268	MF	e	peroxisome targeting sequence binding	4/3930	4/12783	0.00892441	5	4	1	1	1	0.0861063	g8122.t1, g8123.t1, g8245.t1, g8246.t1
.....GO:0044604	MF	e	ABC-type phytochelatin transporter activity	4/3930	5/12783	0.0336549	8	4	1	1	1	0.255422	g11710.t1, g11726.t1, g11860.t1, g11875.t1
......GO:0009044	MF	e	xylan 1,4-beta-xylosidase activity	4/3930	5/12783	0.0336549	6	4	1	1	1	0.255422	g3322.t1, g3329.t1, g7967.t1, g9907.t1
.....GO:0097599	MF	e	xylanase activity	4/3930	5/12783	0.0336549	5	4	1	1	1	0.255422	g3322.t1, g3329.t1, g7967.t1, g9907.t1
...GO:0016746	MF	p	acyltransferase activity	3/3930	64/12783	7.94421e-07	3	3	0.00167861	0.00163631	0.00167464	8.1303e-05	g2956.t1, g2964.t1, g7975.t1
....GO:0032549	MF	p	ribonucleoside binding	2/3930	64/12783	7.94421e-07	4	2	0.00167861	0.00163631	0.00167464	8.1303e-05	g10296.t1, g5745.t1
.....GO:0032561	MF	p	guanyl ribonucleotide binding	2/3930	64/12783	7.94421e-07	7	2	0.00167861	0.00163631	0.00167464	8.1303e-05	g10296.t1, g5745.t1
.....GO:0019001	MF	p	guanyl nucleotide binding	2/3930	64/12783	7.94421e-07	6	2	0.00167861	0.00163631	0.00167464	8.1303e-05	g10296.t1, g5745.t1
.....GO:0032550	MF	p	purine ribonucleoside binding	2/3930	64/12783	7.94421e-07	5	2	0.00167861	0.00163631	0.00167464	8.1303e-05	g10296.t1, g5745.t1
....GO:0001883	MF	p	purine nucleoside binding	2/3930	64/12783	7.94421e-07	4	2	0.00167861	0.00163631	0.00167464	8.1303e-05	g10296.t1, g5745.t1
...GO:0001882	MF	p	nucleoside binding	2/3930	64/12783	7.94421e-07	3	2	0.00167861	0.00163631	0.00167464	8.1303e-05	g10296.t1, g5745.t1
....GO:0008168	MF	p	methyltransferase activity	3/3930	64/12783	7.94421e-07	4	3	0.00167861	0.00163631	0.00167464	8.1303e-05	g12372.t1, g12378.t1, g5015.t1
..GO:0016829	MF	p	lyase activity	1/3930	64/12783	7.94421e-07	2	1	0.00167861	0.00163631	0.00167464	8.1303e-05	g4883.t1
...GO:0019787	MF	p	ubiquitin-like protein transferase activity	2/3930	71/12783	8.41905e-07	3	2	0.00177895	0.00173411	0.00176632	8.1303e-05	g11256.t1, g2295.t1
...GO:0008092	MF	p	cytoskeletal protein binding	1/3930	68/12783	9.20789e-07	3	1	0.00194563	0.00189659	0.00193089	8.1303e-05	g5746.t1
....GO:0061659	MF	p	ubiquitin-like protein ligase activity	2/3930	62/12783	1.08396e-06	4	2	0.00229041	0.00223269	0.00226982	8.1303e-05	g11256.t1, g2295.t1
.....GO:0005525	MF	p	GTP binding	2/3930	62/12783	1.08396e-06	8	2	0.00229041	0.00223269	0.00226982	8.1303e-05	g10296.t1, g5745.t1
..GO:0004386	MF	p	helicase activity	2/3930	69/12783	1.10563e-06	3	2	0.0023362	0.00227732	0.00231298	8.1303e-05	g1131.t1, g1743.t1
...GO:0060589	MF	p	nucleoside-triphosphatase regulator activity	4/3930	97/12783	1.18417e-06	3	4	0.00250215	0.00243909	0.00247492	8.1303e-05	g10962.t1, g2813.t1, g382.t1, g4237.t1
....GO:0005096	MF	p	GTPase activator activity	4/3930	73/12783	1.22037e-06	5	4	0.00257865	0.00251366	0.00254936	8.1303e-05	g10962.t1, g2813.t1, g382.t1, g4237.t1
......GO:0008270	MF	p	zinc ion binding	5/3930	85/12783	1.25973e-06	6	5	0.00266181	0.00259473	0.00263032	8.1303e-05	g11035.t1, g11038.t1, g363.t1, g365.t1, g5544.t1
.....GO:0046914	MF	p	transition metal ion binding	6/3930	112/12783	1.44574e-06	5	6	0.00305484	0.00297786	0.00301726	8.1303e-05	g11035.t1, g11038.t1, g363.t1, g365.t1, g5544.t1, g7090.t1
..GO:0003682	MF	p	chromatin binding	5/3930	94/12783	1.47337e-06	2	5	0.00311323	0.00303477	0.0030705	8.1303e-05	g10161.t1, g11256.t1, g11372.t1, g11388.t1, g3358.t1
......GO:1990837	MF	p	sequence-specific double-stranded DNA binding	7/3930	94/12783	1.47337e-06	6	7	0.00311323	0.00303477	0.0030705	8.1303e-05	g11035.t1, g11038.t1, g11256.t1, g237.t1, g3358.t1, g4137.t1, g4140.t1
....GO:0004518	MF	p	nuclease activity	5/3930	78/12783	1.51648e-06	4	5	0.00320433	0.00312358	0.00315732	8.1303e-05	g1131.t1, g5742.t1, g983.t1, g9840.t1, g985.t1
...GO:0016741	MF	p	transferase activity, transferring one-carbon groups	3/3930	70/12783	1.53147e-06	3	3	0.003236	0.00315444	0.00318699	8.1303e-05	g12372.t1, g12378.t1, g5015.t1
..GO:0016874	MF	p	ligase activity	4/3930	86/12783	1.55622e-06	2	4	0.0032883	0.00320543	0.00323695	8.1303e-05	g11286.t1, g11312.t1, g3357.t1, g839.t1
..GO:0008094	MF	p	ATPase, acting on DNA	2/3930	54/12783	1.71573e-06	4	2	0.00362534	0.00353397	0.003567	8.1303e-05	g1131.t1, g1743.t1
.GO:0060090	MF	p	molecular adaptor activity	4/3930	79/12783	1.75876e-06	1	4	0.00371626	0.00362261	0.00365295	8.1303e-05	g11005.t1, g11603.t1, g5055.t1, g9287.t1
....GO:0030695	MF	p	GTPase regulator activity	4/3930	79/12783	1.75876e-06	4	4	0.00371626	0.00362261	0.00365295	8.1303e-05	g10962.t1, g2813.t1, g382.t1, g4237.t1
..GO:0044877	MF	p	protein-containing complex binding	13/3930	119/12783	1.79916e-06	2	13	0.00380163	0.00370582	0.00373326	8.1303e-05	g1122.t1, g11297.t1, g11307.t1, g11397.t1, g12773.t1, g234.t1, g3210.t1, g3212.t1, g3214.t1, g3217.t1, g3358.t1, g659.t1, g9973.t1
.....GO:0043565	MF	p	sequence-specific DNA binding	7/3930	119/12783	1.79916e-06	5	7	0.00380163	0.00370582	0.00373326	8.1303e-05	g11035.t1, g11038.t1, g11256.t1, g237.t1, g3358.t1, g4137.t1, g4140.t1
....GO:0051020	MF	p	GTPase binding	4/3930	71/12783	1.8456e-06	4	4	0.00389976	0.00380148	0.00382594	8.1303e-05	g10962.t1, g2813.t1, g382.t1, g4237.t1
....GO:0016301	MF	p	kinase activity	9/3930	157/12783	1.91083e-06	4	9	0.00403758	0.00393583	0.00395733	8.1303e-05	g11367.t1, g11378.t1, g11390.t1, g3138.t1, g5308.t1, g5378.t1, g5742.t1, g983.t1, g985.t1
.GO:0140657	MF	p	ATP-dependent activity	19/3930	175/12783	1.95645e-06	1	19	0.00413398	0.0040298	0.00404985	8.1303e-05	g1131.t1, g11327.t1, g11359.t1, g11376.t1, g11379.t1, g11391.t1, g11710.t1, g11726.t1, g11860.t1, g11875.t1, g11899.t1, g1501.t1, g1508.t1, g1743.t1, g4484.t1, g773.t1, g774.t1, g786.t1, g8983.t1
.GO:0140110	MF	p	transcription regulator activity	11/3930	120/12783	2.00668e-06	1	11	0.00424011	0.00413325	0.00415181	8.1303e-05	g11035.t1, g11038.t1, g1122.t1, g11256.t1, g11297.t1, g11307.t1, g11397.t1, g12773.t1, g237.t1, g659.t1, g9973.t1
..GO:0008144	MF	p	drug binding	30/3930	235/12783	2.03241e-06	2	30	0.00429449	0.00418626	0.00420303	8.1303e-05	g11286.t1, g1131.t1, g11312.t1, g11327.t1, g11359.t1, g11376.t1, g11379.t1, g11391.t1, g11710.t1, g11726.t1, g11860.t1, g11875.t1, g1501.t1, g1508.t1, g3357.t1, g3967.t1, g4311.t1, g5742.t1, g6180.t1, g6408.t1, g6457.t1, g6458.t1, g8075.t1, g8076.t1, g8077.t1, g8078.t1, g9348.t1, g9349.t1, g983.t1, g985.t1
....GO:0046872	MF	p	metal ion binding	13/3930	163/12783	2.03821e-06	4	13	0.00430674	0.0041982	0.00421298	8.1303e-05	g11035.t1, g11038.t1, g11327.t1, g11359.t1, g11376.t1, g11379.t1, g11391.t1, g1501.t1, g1508.t1, g363.t1, g365.t1, g5544.t1, g7090.t1
.....GO:0003729	MF	p	mRNA binding	12/3930	146/12783	2.0551e-06	5	12	0.00434242	0.00423298	0.00424583	8.1303e-05	g10296.t1, g10326.t1, g1122.t1, g11372.t1, g3210.t1, g3212.t1, g3214.t1, g3217.t1, g4064.t1, g4742.t1, g4883.t1, g8449.t1
...GO:0019899	MF	p	enzyme binding	13/3930	141/12783	2.1716e-06	3	13	0.00458859	0.00447295	0.00448436	8.1303e-05	g10161.t1, g10962.t1, g1122.t1, g11297.t1, g11307.t1, g11397.t1, g12773.t1, g2813.t1, g382.t1, g4237.t1, g659.t1, g8206.t1, g8983.t1
.......GO:0003924	MF	p	GTPase activity	4/3930	65/12783	2.22248e-06	7	4	0.0046961	0.00457775	0.0045872	8.1303e-05	g10296.t1, g3278.t1, g3552.t1, g3733.t1
.....GO:0032559	MF	p	adenyl ribonucleotide binding	25/3930	202/12783	2.24782e-06	7	25	0.00474965	0.00462995	0.00463725	8.1303e-05	g11286.t1, g1131.t1, g11312.t1, g11327.t1, g11359.t1, g11376.t1, g11379.t1, g11391.t1, g11710.t1, g11726.t1, g11860.t1, g11875.t1, g1501.t1, g1508.t1, g3357.t1, g3967.t1, g4311.t1, g5742.t1, g6408.t1, g8075.t1, g8076.t1, g8077.t1, g8078.t1, g983.t1, g985.t1
..GO:0022857	MF	p	transmembrane transporter activity	16/3930	189/12783	2.24818e-06	2	16	0.0047504	0.00463068	0.00463574	8.1303e-05	g11327.t1, g11359.t1, g11376.t1, g11379.t1, g11391.t1, g11710.t1, g11726.t1, g11860.t1, g11875.t1, g11899.t1, g1501.t1, g1508.t1, g4484.t1, g773.t1, g774.t1, g786.t1
....GO:0016773	MF	p	phosphotransferase activity, alcohol group as acceptor	9/3930	136/12783	2.28376e-06	4	9	0.00482559	0.00470398	0.00470684	8.1303e-05	g11367.t1, g11378.t1, g11390.t1, g3138.t1, g5308.t1, g5378.t1, g5742.t1, g983.t1, g985.t1
.......GO:0016887	MF	p	ATP hydrolysis activity	30/3930	223/12783	2.30935e-06	7	30	0.00487966	0.00475668	0.00475726	8.1303e-05	g11286.t1, g1131.t1, g11312.t1, g11327.t1, g11359.t1, g11376.t1, g11379.t1, g11391.t1, g11710.t1, g11726.t1, g11860.t1, g11875.t1, g1501.t1, g1508.t1, g1743.t1, g2813.t1, g3967.t1, g4311.t1, g4483.t1, g4484.t1, g6408.t1, g7667.t1, g773.t1, g774.t1, g786.t1, g8075.t1, g8076.t1, g8077.t1, g8078.t1, g8983.t1
...GO:0008047	MF	p	enzyme activator activity	5/3930	137/12783	2.31291e-06	3	5	0.00488718	0.00476402	0.00476229	8.1303e-05	g10962.t1, g234.t1, g2813.t1, g382.t1, g4237.t1
...GO:0043169	MF	p	cation binding	14/3930	171/12783	2.33009e-06	3	14	0.00492349	0.00479941	0.00479533	8.1303e-05	g11035.t1, g11038.t1, g11327.t1, g11359.t1, g11376.t1, g11379.t1, g11391.t1, g1501.t1, g1508.t1, g3357.t1, g363.t1, g365.t1, g5544.t1, g7090.t1
....GO:0004674	MF	p	protein serine/threonine kinase activity	7/3930	89/12783	2.34045e-06	6	7	0.00494537	0.00482073	0.0048143	8.1303e-05	g11367.t1, g11378.t1, g11390.t1, g3138.t1, g5742.t1, g983.t1, g985.t1
.GO:0005215	MF	p	transporter activity	17/3930	217/12783	2.38287e-06	1	17	0.005035	0.0049081	0.00489917	8.1303e-05	g11327.t1, g11359.t1, g11376.t1, g11379.t1, g11391.t1, g11710.t1, g11726.t1, g11860.t1, g11875.t1, g11899.t1, g1501.t1, g1508.t1, g4484.t1, g5745.t1, g773.t1, g774.t1, g786.t1
...GO:0015075	MF	p	ion transmembrane transporter activity	7/3930	132/12783	2.39501e-06	3	7	0.00506066	0.00493312	0.00492175	8.1303e-05	g11327.t1, g11359.t1, g11376.t1, g11379.t1, g11391.t1, g1501.t1, g1508.t1
.....GO:0003690	MF	p	double-stranded DNA binding	8/3930	132/12783	2.39501e-06	5	8	0.00506066	0.00493312	0.00492175	8.1303e-05	g11035.t1, g11038.t1, g11256.t1, g2295.t1, g237.t1, g3358.t1, g4137.t1, g4140.t1
...GO:0004672	MF	p	protein kinase activity	7/3930	98/12783	2.41683e-06	5	7	0.00510676	0.00497806	0.00496175	8.1303e-05	g11367.t1, g11378.t1, g11390.t1, g3138.t1, g5742.t1, g983.t1, g985.t1
.....GO:0005524	MF	p	ATP binding	24/3930	197/12783	2.44854e-06	8	24	0.00517376	0.00504338	0.0050244	8.1303e-05	g11286.t1, g1131.t1, g11312.t1, g11327.t1, g11359.t1, g11376.t1, g11379.t1, g11391.t1, g11710.t1, g11726.t1, g11860.t1, g11875.t1, g1501.t1, g1508.t1, g3967.t1, g4311.t1, g5742.t1, g6408.t1, g8075.t1, g8076.t1, g8077.t1, g8078.t1, g983.t1, g985.t1
.....GO:0030554	MF	p	adenyl nucleotide binding	25/3930	204/12783	2.45469e-06	6	25	0.00518676	0.00505605	0.00503457	8.1303e-05	g11286.t1, g1131.t1, g11312.t1, g11327.t1, g11359.t1, g11376.t1, g11379.t1, g11391.t1, g11710.t1, g11726.t1, g11860.t1, g11875.t1, g1501.t1, g1508.t1, g3357.t1, g3967.t1, g4311.t1, g5742.t1, g6408.t1, g8075.t1, g8076.t1, g8077.t1, g8078.t1, g983.t1, g985.t1
...GO:0140098	MF	p	catalytic activity, acting on RNA	4/3930	166/12783	2.4829e-06	3	4	0.00524636	0.00511414	0.00508994	8.1303e-05	g5015.t1, g5742.t1, g983.t1, g985.t1
.GO:0005198	MF	p	structural molecule activity	6/3930	179/12783	2.61794e-06	1	6	0.0055317	0.00539229	0.00536415	8.1303e-05	g10271.t1, g11175.t1, g11184.t1, g1184.t1, g441.t1, g8237.t1
...GO:0016788	MF	p	hydrolase activity, acting on ester bonds	9/3930	179/12783	2.61794e-06	3	9	0.0055317	0.00539229	0.00536415	8.1303e-05	g10145.t1, g1131.t1, g2939.t1, g5742.t1, g6103.t1, g7975.t1, g983.t1, g9840.t1, g985.t1
..GO:0003735	MF	p	structural constituent of ribosome	5/3930	108/12783	2.63204e-06	2	5	0.00556149	0.00542133	0.00538778	8.1303e-05	g10271.t1, g11175.t1, g11184.t1, g1184.t1, g8237.t1
...GO:0015318	MF	p	inorganic molecular entity transmembrane transporter activity	7/3930	123/12783	2.69223e-06	3	7	0.00568869	0.00554533	0.00550831	8.1303e-05	g11327.t1, g11359.t1, g11376.t1, g11379.t1, g11391.t1, g1501.t1, g1508.t1
.....GO:0016462	MF	p	pyrophosphatase activity	34/3930	303/12783	2.71099e-06	5	34	0.00572833	0.00558397	0.00554398	8.1303e-05	g10296.t1, g11286.t1, g1131.t1, g11312.t1, g11327.t1, g11359.t1, g11376.t1, g11379.t1, g11391.t1, g11710.t1, g11726.t1, g11860.t1, g11875.t1, g1501.t1, g1508.t1, g1743.t1, g2813.t1, g3278.t1, g3552.t1, g3733.t1, g3967.t1, g4311.t1, g4483.t1, g4484.t1, g6408.t1, g7667.t1, g773.t1, g774.t1, g786.t1, g8075.t1, g8076.t1, g8077.t1, g8078.t1, g8983.t1
......GO:0017111	MF	p	nucleoside-triphosphatase activity	34/3930	287/12783	2.73348e-06	6	34	0.00577584	0.00563027	0.00558723	8.1303e-05	g10296.t1, g11286.t1, g1131.t1, g11312.t1, g11327.t1, g11359.t1, g11376.t1, g11379.t1, g11391.t1, g11710.t1, g11726.t1, g11860.t1, g11875.t1, g1501.t1, g1508.t1, g1743.t1, g2813.t1, g3278.t1, g3552.t1, g3733.t1, g3967.t1, g4311.t1, g4483.t1, g4484.t1, g6408.t1, g7667.t1, g773.t1, g774.t1, g786.t1, g8075.t1, g8076.t1, g8077.t1, g8078.t1, g8983.t1
..GO:0036094	MF	p	small molecule binding	27/3930	312/12783	2.76653e-06	2	27	0.00584568	0.00569836	0.00565203	8.1303e-05	g10296.t1, g11286.t1, g1131.t1, g11312.t1, g11327.t1, g11359.t1, g11376.t1, g11379.t1, g11391.t1, g11710.t1, g11726.t1, g11860.t1, g11875.t1, g1501.t1, g1508.t1, g3357.t1, g3967.t1, g4311.t1, g5742.t1, g5745.t1, g6408.t1, g8075.t1, g8076.t1, g8077.t1, g8078.t1, g983.t1, g985.t1
....GO:0016818	MF	p	hydrolase activity, acting on acid anhydrides, in phosphorus-containing anhydrides	34/3930	304/12783	2.80886e-06	4	34	0.00593512	0.00578555	0.00573569	8.1303e-05	g10296.t1, g11286.t1, g1131.t1, g11312.t1, g11327.t1, g11359.t1, g11376.t1, g11379.t1, g11391.t1, g11710.t1, g11726.t1, g11860.t1, g11875.t1, g1501.t1, g1508.t1, g1743.t1, g2813.t1, g3278.t1, g3552.t1, g3733.t1, g3967.t1, g4311.t1, g4483.t1, g4484.t1, g6408.t1, g7667.t1, g773.t1, g774.t1, g786.t1, g8075.t1, g8076.t1, g8077.t1, g8078.t1, g8983.t1
...GO:0016817	MF	p	hydrolase activity, acting on acid anhydrides	34/3930	304/12783	2.80886e-06	3	34	0.00593512	0.00578555	0.00573569	8.1303e-05	g10296.t1, g11286.t1, g1131.t1, g11312.t1, g11327.t1, g11359.t1, g11376.t1, g11379.t1, g11391.t1, g11710.t1, g11726.t1, g11860.t1, g11875.t1, g1501.t1, g1508.t1, g1743.t1, g2813.t1, g3278.t1, g3552.t1, g3733.t1, g3967.t1, g4311.t1, g4483.t1, g4484.t1, g6408.t1, g7667.t1, g773.t1, g774.t1, g786.t1, g8075.t1, g8076.t1, g8077.t1, g8078.t1, g8983.t1
..GO:0016491	MF	p	oxidoreductase activity	22/3930	228/12783	2.97536e-06	2	22	0.00628695	0.0061285	0.00606974	8.15644e-05	g1011.t1, g10233.t1, g10240.t1, g10241.t1, g10913.t1, g11176.t1, g11937.t1, g12668.t1, g2939.t1, g315.t1, g4405.t1, g4588.t1, g5544.t1, g577.t1, g6114.t1, g7090.t1, g7183.t1, g7641.t1, g7645.t1, g7660.t1, g8756.t1, g9555.t1
.GO:0098772	MF	p	molecular function regulator	7/3930	194/12783	2.986e-06	1	7	0.00630942	0.00615041	0.00608845	8.15644e-05	g10296.t1, g10962.t1, g1131.t1, g234.t1, g2813.t1, g382.t1, g4237.t1
..GO:0030234	MF	p	enzyme regulator activity	7/3930	194/12783	2.986e-06	2	7	0.00630942	0.00615041	0.00608845	8.15644e-05	g10296.t1, g10962.t1, g1131.t1, g234.t1, g2813.t1, g382.t1, g4237.t1
....GO:0032555	MF	p	purine ribonucleotide binding	27/3930	265/12783	3.00428e-06	6	27	0.00634805	0.00618807	0.00611972	8.15644e-05	g10296.t1, g11286.t1, g1131.t1, g11312.t1, g11327.t1, g11359.t1, g11376.t1, g11379.t1, g11391.t1, g11710.t1, g11726.t1, g11860.t1, g11875.t1, g1501.t1, g1508.t1, g3357.t1, g3967.t1, g4311.t1, g5742.t1, g5745.t1, g6408.t1, g8075.t1, g8076.t1, g8077.t1, g8078.t1, g983.t1, g985.t1
....GO:0035639	MF	p	purine ribonucleoside triphosphate binding	26/3930	258/12783	3.0109e-06	4	26	0.00636202	0.00620169	0.00613018	8.15644e-05	g10296.t1, g11286.t1, g1131.t1, g11312.t1, g11327.t1, g11359.t1, g11376.t1, g11379.t1, g11391.t1, g11710.t1, g11726.t1, g11860.t1, g11875.t1, g1501.t1, g1508.t1, g3967.t1, g4311.t1, g5742.t1, g5745.t1, g6408.t1, g8075.t1, g8076.t1, g8077.t1, g8078.t1, g983.t1, g985.t1
....GO:0003677	MF	p	DNA binding	11/3930	251/12783	3.16902e-06	4	11	0.00669614	0.00652738	0.00644896	8.21563e-05	g11035.t1, g11038.t1, g1122.t1, g11256.t1, g1131.t1, g11388.t1, g2295.t1, g237.t1, g3358.t1, g4137.t1, g4140.t1
...GO:0008233	MF	p	peptidase activity	8/3930	87/12783	3.20433e-06	3	8	0.00677074	0.00660011	0.0065176	8.21563e-05	g11791.t1, g12767.t1, g1557.t1, g363.t1, g4223.t1, g8206.t1, g8892.t1, g8982.t1
...GO:0000166	MF	p	nucleotide binding	27/3930	291/12783	3.20689e-06	4	27	0.00677615	0.00660538	0.0065196	8.21563e-05	g10296.t1, g11286.t1, g1131.t1, g11312.t1, g11327.t1, g11359.t1, g11376.t1, g11379.t1, g11391.t1, g11710.t1, g11726.t1, g11860.t1, g11875.t1, g1501.t1, g1508.t1, g3357.t1, g3967.t1, g4311.t1, g5742.t1, g5745.t1, g6408.t1, g8075.t1, g8076.t1, g8077.t1, g8078.t1, g983.t1, g985.t1
...GO:1901265	MF	p	nucleoside phosphate binding	27/3930	291/12783	3.20689e-06	3	27	0.00677615	0.00660538	0.0065196	8.21563e-05	g10296.t1, g11286.t1, g1131.t1, g11312.t1, g11327.t1, g11359.t1, g11376.t1, g11379.t1, g11391.t1, g11710.t1, g11726.t1, g11860.t1, g11875.t1, g1501.t1, g1508.t1, g3357.t1, g3967.t1, g4311.t1, g5742.t1, g5745.t1, g6408.t1, g8075.t1, g8076.t1, g8077.t1, g8078.t1, g983.t1, g985.t1
..GO:0097367	MF	p	carbohydrate derivative binding	32/3930	283/12783	3.22715e-06	2	32	0.00681897	0.00664712	0.00655435	8.21563e-05	g10296.t1, g11286.t1, g1131.t1, g11312.t1, g11327.t1, g11359.t1, g11376.t1, g11379.t1, g11391.t1, g11710.t1, g11726.t1, g11860.t1, g11875.t1, g1501.t1, g1508.t1, g3357.t1, g3967.t1, g4311.t1, g5742.t1, g5745.t1, g6180.t1, g6408.t1, g6457.t1, g6458.t1, g8075.t1, g8076.t1, g8077.t1, g8078.t1, g9348.t1, g9349.t1, g983.t1, g985.t1
....GO:0003723	MF	p	RNA binding	22/3930	401/12783	3.48143e-06	4	22	0.00735625	0.00717086	0.00706381	8.39989e-05	g10296.t1, g10326.t1, g11184.t1, g1122.t1, g11372.t1, g3041.t1, g3042.t1, g3210.t1, g3212.t1, g3214.t1, g3217.t1, g3967.t1, g4064.t1, g4237.t1, g4311.t1, g4742.t1, g4883.t1, g5088.t1, g6408.t1, g8449.t1, g9840.t1, g9973.t1
....GO:0017076	MF	p	purine nucleotide binding	27/3930	269/12783	3.48438e-06	5	27	0.0073625	0.00717695	0.00706632	8.39989e-05	g10296.t1, g11286.t1, g1131.t1, g11312.t1, g11327.t1, g11359.t1, g11376.t1, g11379.t1, g11391.t1, g11710.t1, g11726.t1, g11860.t1, g11875.t1, g1501.t1, g1508.t1, g3357.t1, g3967.t1, g4311.t1, g5742.t1, g5745.t1, g6408.t1, g8075.t1, g8076.t1, g8077.t1, g8078.t1, g983.t1, g985.t1
...GO:0032553	MF	p	ribonucleotide binding	27/3930	269/12783	3.48438e-06	5	27	0.0073625	0.00717695	0.00706632	8.39989e-05	g10296.t1, g11286.t1, g1131.t1, g11312.t1, g11327.t1, g11359.t1, g11376.t1, g11379.t1, g11391.t1, g11710.t1, g11726.t1, g11860.t1, g11875.t1, g1501.t1, g1508.t1, g3357.t1, g3967.t1, g4311.t1, g5742.t1, g5745.t1, g6408.t1, g8075.t1, g8076.t1, g8077.t1, g8078.t1, g983.t1, g985.t1
...GO:0043168	MF	p	anion binding	33/3930	354/12783	3.4983e-06	3	33	0.0073919	0.00720561	0.00708755	8.39989e-05	g10296.t1, g11286.t1, g11297.t1, g11307.t1, g1131.t1, g11312.t1, g11327.t1, g11359.t1, g11376.t1, g11379.t1, g11391.t1, g11397.t1, g11710.t1, g11726.t1, g11860.t1, g11875.t1, g12773.t1, g1501.t1, g1508.t1, g2861.t1, g3357.t1, g3967.t1, g4311.t1, g5742.t1, g5745.t1, g6408.t1, g659.t1, g8075.t1, g8076.t1, g8077.t1, g8078.t1, g983.t1, g985.t1
..GO:0030674	MF	p	protein-macromolecule adaptor activity	4/3930	64/12783	3.63084e-06	2	4	0.00767196	0.00747861	0.00735244	8.62018e-05	g11005.t1, g11603.t1, g5055.t1, g9287.t1
..GO:0140096	MF	p	catalytic activity, acting on a protein	23/3930	385/12783	3.82128e-06	2	23	0.00807437	0.00787088	0.00773045	8.87293e-05	g10145.t1, g11256.t1, g11367.t1, g11378.t1, g11390.t1, g11791.t1, g12372.t1, g12378.t1, g12767.t1, g1557.t1, g2295.t1, g3138.t1, g363.t1, g3685.t1, g4223.t1, g4357.t1, g5742.t1, g8206.t1, g839.t1, g8892.t1, g8982.t1, g983.t1, g985.t1
..GO:0003700	MF	p	DNA-binding transcription factor activity	3/3930	57/12783	3.88493e-06	2	3	0.00820885	0.00800197	0.00785532	8.92048e-05	g11035.t1, g11038.t1, g237.t1
....GO:0016747	MF	p	acyltransferase activity, transferring groups other than amino-acyl groups	2/3930	50/12783	3.92619e-06	4	2	0.00829605	0.00808697	0.00793484	8.92048e-05	g2956.t1, g2964.t1
....GO:0008324	MF	p	cation transmembrane transporter activity	7/3930	80/12783	4.06778e-06	4	7	0.00859522	0.00837861	0.00821285	9.0476e-05	g11327.t1, g11359.t1, g11376.t1, g11379.t1, g11391.t1, g1501.t1, g1508.t1
..GO:0043167	MF	p	ion binding	39/3930	492/12783	4.22268e-06	2	39	0.00892253	0.00869767	0.00852138	9.2943e-05	g10296.t1, g11035.t1, g11038.t1, g11286.t1, g11297.t1, g11307.t1, g1131.t1, g11312.t1, g11327.t1, g11359.t1, g11376.t1, g11379.t1, g11391.t1, g11397.t1, g11710.t1, g11726.t1, g11860.t1, g11875.t1, g12773.t1, g1501.t1, g1508.t1, g2861.t1, g3357.t1, g363.t1, g365.t1, g3967.t1, g4311.t1, g5544.t1, g5742.t1, g5745.t1, g6408.t1, g659.t1, g7090.t1, g8075.t1, g8076.t1, g8077.t1, g8078.t1, g983.t1, g985.…
..GO:0016787	MF	p	hydrolase activity	68/3930	679/12783	4.56352e-06	2	68	0.00964273	0.00939971	0.00920463	9.94095e-05	g10145.t1, g10296.t1, g11064.t1, g11286.t1, g1131.t1, g11312.t1, g11327.t1, g11359.t1, g11376.t1, g11379.t1, g11391.t1, g11710.t1, g11726.t1, g11791.t1, g11860.t1, g11875.t1, g12767.t1, g1501.t1, g1508.t1, g1557.t1, g1723.t1, g1724.t1, g1743.t1, g2813.t1, g2894.t1, g2915.t1, g2939.t1, g3278.t1, g3322.t1, g3329.t1, g3356.t1, g3552.t1, g363.t1, g3685.t1, g3733.t1, g3967.t1, g4223.t1, g4311.t1, g435…
...GO:0003676	MF	p	nucleic acid binding	32/3930	628/12783	4.64671e-06	3	32	0.0098185	0.00957106	0.00936777	0.000100189	g10296.t1, g10326.t1, g11035.t1, g11038.t1, g11184.t1, g1122.t1, g11256.t1, g1131.t1, g11372.t1, g11388.t1, g2295.t1, g237.t1, g3041.t1, g3042.t1, g3210.t1, g3212.t1, g3214.t1, g3217.t1, g3358.t1, g3967.t1, g4064.t1, g4137.t1, g4140.t1, g4237.t1, g4311.t1, g4742.t1, g4883.t1, g5088.t1, g6408.t1, g8449.t1, g9840.t1, g9973.t1
..GO:0005515	MF	p	protein binding	43/3930	574/12783	5.37817e-06	2	43	0.0113641	0.0110777	0.010837	0.000114789	g10161.t1, g10962.t1, g11005.t1, g1122.t1, g11256.t1, g11297.t1, g11307.t1, g11397.t1, g11603.t1, g12773.t1, g1627.t1, g1628.t1, g1632.t1, g1633.t1, g2419.t1, g2813.t1, g3278.t1, g3358.t1, g3733.t1, g382.t1, g3967.t1, g4237.t1, g4311.t1, g441.t1, g5055.t1, g5742.t1, g5746.t1, g577.t1, g6408.t1, g659.t1, g6670.t1, g7756.t1, g778.t1, g8075.t1, g8076.t1, g8077.t1, g8078.t1, g8206.t1, g8983.t1, g9287…
..GO:1901363	MF	p	heterocyclic compound binding	54/3930	872/12783	5.82907e-06	2	54	0.0123168	0.0120064	0.0117398	0.000123168	g10296.t1, g10326.t1, g11035.t1, g11038.t1, g11184.t1, g1122.t1, g11256.t1, g11286.t1, g1131.t1, g11312.t1, g11327.t1, g11359.t1, g11372.t1, g11376.t1, g11379.t1, g11388.t1, g11391.t1, g11710.t1, g11726.t1, g11860.t1, g11875.t1, g1501.t1, g1508.t1, g2295.t1, g237.t1, g3041.t1, g3042.t1, g3210.t1, g3212.t1, g3214.t1, g3217.t1, g3357.t1, g3358.t1, g3967.t1, g4064.t1, g4137.t1, g4140.t1, g4237.t1, g…
..GO:0016740	MF	p	transferase activity	200/3930	874/12783	6.00248e-06	2	200	0.0126832	0.0123636	0.012083	0.000125577	g10005.t1, g10017.t1, g10019.t1, g10020.t1, g10033.t1, g10091.t1, g10093.t1, g10110.t1, g10111.t1, g10186.t1, g10355.t1, g10356.t1, g10646.t1, g10647.t1, g10648.t1, g10649.t1, g10655.t1, g10664.t1, g10665.t1, g10667.t1, g10669.t1, g10676.t1, g10691.t1, g10692.t1, g10699.t1, g10700.t1, g10703.t1, g10713.t1, g10717.t1, g10737.t1, g11064.t1, g11092.t1, g11158.t1, g11191.t1, g11256.t1, g11277.t1, g11…
.....GO:0008757	MF	p	S-adenosylmethionine-dependent methyltransferase activity	3/3930	55/12783	6.08312e-06	5	3	0.0128536	0.0125297	0.0122392	0.000126016	g12372.t1, g12378.t1, g5015.t1
..GO:0097159	MF	p	organic cyclic compound binding	55/3930	878/12783	6.24513e-06	2	55	0.013196	0.0128634	0.012559	0.000128116	g10296.t1, g10326.t1, g11035.t1, g11038.t1, g11184.t1, g1122.t1, g11256.t1, g11286.t1, g1131.t1, g11312.t1, g11327.t1, g11359.t1, g11372.t1, g11376.t1, g11379.t1, g11388.t1, g11391.t1, g11710.t1, g11726.t1, g11860.t1, g11875.t1, g1501.t1, g1508.t1, g2295.t1, g237.t1, g2861.t1, g3041.t1, g3042.t1, g3210.t1, g3212.t1, g3214.t1, g3217.t1, g3357.t1, g3358.t1, g3967.t1, g4064.t1, g4137.t1, g4140.t1, g…
.....GO:0031267	MF	p	small GTPase binding	2/3930	49/12783	6.34225e-06	5	2	0.0134012	0.0130634	0.0127479	0.000128857	g10962.t1, g382.t1
.GO:0005488	MF	p	binding	101/3930	1483/12783	7.01717e-06	1	101	0.0148273	0.0144536	0.0140975	0.000141212	g10161.t1, g10249.t1, g10296.t1, g10307.t1, g10326.t1, g10962.t1, g11005.t1, g11035.t1, g11038.t1, g11184.t1, g1122.t1, g11256.t1, g11286.t1, g11297.t1, g11307.t1, g1131.t1, g11312.t1, g11327.t1, g11359.t1, g11372.t1, g11376.t1, g11379.t1, g11388.t1, g11391.t1, g11397.t1, g11603.t1, g11710.t1, g11726.t1, g11860.t1, g11875.t1, g11899.t1, g12773.t1, g1501.t1, g1508.t1, g1627.t1, g1628.t1, g1632.t1,…
.GO:0003824	MF	p	catalytic activity	287/3930	1885/12783	8.08624e-06	1	287	0.0170862	0.0166556	0.0162372	0.000161191	g10005.t1, g10017.t1, g10019.t1, g10020.t1, g10033.t1, g10091.t1, g10093.t1, g1011.t1, g10110.t1, g10111.t1, g10145.t1, g10186.t1, g10233.t1, g10240.t1, g10241.t1, g10296.t1, g10355.t1, g10356.t1, g10646.t1, g10647.t1, g10648.t1, g10649.t1, g10655.t1, g10664.t1, g10665.t1, g10667.t1, g10669.t1, g10676.t1, g10691.t1, g10692.t1, g10699.t1, g10700.t1, g10703.t1, g10713.t1, g10717.t1, g10737.t1, g109…
.....GO:0003697	MF	p	single-stranded DNA binding	1/3930	41/12783	9.1264e-06	5	1	0.0192841	0.0187981	0.0183167	0.000180225	g1131.t1
GO:0003674	MF	p	molecular_function	344/3930	3019/12783	9.67304e-06	0	344	0.0204391	0.019924	0.0194041	0.000189251	g10005.t1, g10017.t1, g10019.t1, g10020.t1, g10033.t1, g10091.t1, g10093.t1, g1011.t1, g10110.t1, g10111.t1, g10145.t1, g10161.t1, g10186.t1, g10233.t1, g10240.t1, g10241.t1, g10249.t1, g10271.t1, g10296.t1, g10307.t1, g10326.t1, g10355.t1, g10356.t1, g10646.t1, g10647.t1, g10648.t1, g10649.t1, g10655.t1, g10664.t1, g10665.t1, g10667.t1, g10669.t1, g10676.t1, g10691.t1, g10692.t1, g10699.t1, g107…
..GO:0008289	MF	p	lipid binding	8/3930	80/12783	1.47874e-05	2	8	0.0312458	0.0304583	0.029634	0.000284053	g10249.t1, g10307.t1, g11297.t1, g11307.t1, g11397.t1, g12773.t1, g2861.t1, g659.t1
.GO:0045182	MF	p	translation regulator activity	5/3930	63/12783	2.48171e-05	1	5	0.0524385	0.051117	0.049659	0.000464058	g3210.t1, g3212.t1, g3214.t1, g3217.t1, g4237.t1
...GO:0005543	MF	p	phospholipid binding	6/3930	68/12783	2.85548e-05	3	6	0.0603363	0.0588157	0.057081	0.000524663	g11297.t1, g11307.t1, g11397.t1, g12773.t1, g2861.t1, g659.t1
.....GO:0000976	MF	p	transcription cis-regulatory region binding	5/3930	61/12783	3.6764e-05	7	5	0.0776823	0.0757245	0.0734544	0.000669675	g11035.t1, g11038.t1, g11256.t1, g237.t1, g3358.t1
...GO:0019207	MF	p	kinase regulator activity	1/3930	37/12783	4.04906e-05	3	1	0.0855566	0.0834004	0.0808597	0.000731253	g234.t1
..GO:0090079	MF	p	translation regulator activity, nucleic acid binding	5/3930	60/12783	5.69811e-05	4	5	0.120401	0.117367	0.113563	0.00099505	g3210.t1, g3212.t1, g3214.t1, g3217.t1, g4237.t1
...GO:0000981	MF	p	DNA-binding transcription factor activity, RNA polymerase II-specific	3/3930	48/12783	5.75544e-05	3	3	0.121612	0.118548	0.114648	0.000996823	g11035.t1, g11038.t1, g237.t1
.....GO:0004527	MF	p	exonuclease activity	1/3930	35/12783	6.32131e-05	5	1	0.133569	0.130203	0.125857	0.00107717	g1131.t1
....GO:0019887	MF	p	protein kinase regulator activity	1/3930	35/12783	6.32131e-05	4	1	0.133569	0.130203	0.125857	0.00107717	g234.t1
....GO:0022890	MF	p	inorganic cation transmembrane transporter activity	7/3930	69/12783	6.7833e-05	5	7	0.143331	0.139719	0.13492	0.00114665	g11327.t1, g11359.t1, g11376.t1, g11379.t1, g11391.t1, g1501.t1, g1508.t1
..GO:0016853	MF	p	isomerase activity	4/3930	54/12783	7.75542e-05	2	4	0.163872	0.159742	0.154023	0.00128025	g1627.t1, g1628.t1, g1632.t1, g1633.t1
...GO:0016757	MF	p	glycosyltransferase activity	6/3930	62/12783	0.00014251	3	6	0.301123	0.293534	0.282882	0.00233429	g1723.t1, g1724.t1, g2894.t1, g6180.t1, g9348.t1, g9349.t1
.....GO:0004519	MF	p	endonuclease activity	4/3930	51/12783	0.000179258	5	4	0.378773	0.369227	0.355648	0.00288714	g5742.t1, g983.t1, g9840.t1, g985.t1
....GO:0015631	MF	p	tubulin binding	1/3930	33/12783	0.000180361	4	1	0.381102	0.371498	0.357655	0.00288714	g5746.t1
...GO:0016765	MF	p	transferase activity, transferring alkyl or aryl (other than methyl) groups	1/3930	33/12783	0.000180361	3	1	0.381102	0.371498	0.357655	0.00288714	g2845.t1
......GO:0000977	MF	p	RNA polymerase II transcription regulatory region sequence-specific DNA binding	3/3930	44/12783	0.000218385	8	3	0.461448	0.449819	0.431966	0.003393	g11035.t1, g11038.t1, g11256.t1
...GO:0008135	MF	p	translation factor activity, RNA binding	5/3930	54/12783	0.000293319	5	5	0.619783	0.604163	0.579892	0.00452396	g3210.t1, g3212.t1, g3214.t1, g3217.t1, g4237.t1
....GO:0001067	MF	p	transcription regulatory region nucleic acid binding	7/3930	63/12783	0.000322929	4	7	0.682349	0.665153	0.638108	0.00494456	g11035.t1, g11038.t1, g11256.t1, g237.t1, g3358.t1, g4064.t1, g4742.t1
....GO:0004540	MF	p	ribonuclease activity	3/3930	42/12783	0.00033805	5	3	0.714299	0.696298	0.667648	0.00513884	g5742.t1, g983.t1, g985.t1
....GO:0016758	MF	p	hexosyltransferase activity	3/3930	43/12783	0.000350034	4	3	0.739622	0.720982	0.690967	0.00524541	g1723.t1, g1724.t1, g2894.t1
...GO:0016705	MF	p	oxidoreductase activity, acting on paired donors, with incorporation or reduction of molecular oxygen	1/3930	29/12783	0.000441648	3	1	0.933202	0.909684	0.870046	0.00648057	g7090.t1
....GO:0035091	MF	p	phosphatidylinositol binding	6/3930	58/12783	0.000480934	4	6	1	0.990602	0.946958	0.00700836	g11297.t1, g11307.t1, g11397.t1, g12773.t1, g2861.t1, g659.t1
.......GO:0000978	MF	p	RNA polymerase II cis-regulatory region sequence-specific DNA binding	2/3930	35/12783	0.000663312	9	2	1	1	1	0.00934385	g11035.t1, g11038.t1
......GO:0000987	MF	p	cis-regulatory region sequence-specific DNA binding	3/3930	40/12783	0.000823521	8	3	1	1	1	0.0115238	g11035.t1, g11038.t1, g237.t1
...GO:0016810	MF	p	hydrolase activity, acting on carbon-nitrogen (but not peptide) bonds	4/3930	44/12783	0.000914654	3	4	1	1	1	0.0127149	g2915.t1, g3685.t1, g4357.t1, g6485.t1
..GO:0003712	MF	p	transcription coregulator activity	2/3930	33/12783	0.00101	2	2	1	1	1	0.0136803	g11256.t1, g9973.t1
.....GO:0019843	MF	p	rRNA binding	3/3930	38/12783	0.00123119	5	3	1	1	1	0.0165702	g1122.t1, g3041.t1, g3042.t1
....GO:0022853	MF	p	active ion transmembrane transporter activity	7/3930	58/12783	0.00145482	4	7	1	1	1	0.0194559	g11327.t1, g11359.t1, g11376.t1, g11379.t1, g11391.t1, g1501.t1, g1508.t1
...GO:0003678	MF	p	DNA helicase activity	2/3930	31/12783	0.00161365	5	2	1	1	1	0.0211904	g1131.t1, g1743.t1
....GO:0001228	MF	p	DNA-binding transcription activator activity, RNA polymerase II-specific	2/3930	32/12783	0.0016146	4	2	1	1	1	0.0211904	g11035.t1, g11038.t1
...GO:0001216	MF	p	DNA-binding transcription activator activity	2/3930	32/12783	0.0016146	3	2	1	1	1	0.0211904	g11035.t1, g11038.t1
...GO:0022804	MF	p	active transmembrane transporter activity	16/3930	97/12783	0.00183338	3	16	1	1	1	0.0232846	g11327.t1, g11359.t1, g11376.t1, g11379.t1, g11391.t1, g11710.t1, g11726.t1, g11860.t1, g11875.t1, g11899.t1, g1501.t1, g1508.t1, g4484.t1, g773.t1, g774.t1, g786.t1
...GO:0016651	MF	p	oxidoreductase activity, acting on NAD(P)H	1/3930	25/12783	0.00184029	3	1	1	1	1	0.0232846	g315.t1
.....GO:0005085	MF	p	guanyl-nucleotide exchange factor activity	4/3930	41/12783	0.00207886	6	4	1	1	1	0.0261466	g10962.t1, g2813.t1, g382.t1, g4237.t1
.....GO:0016407	MF	p	acetyltransferase activity	2/3930	30/12783	0.00247588	5	2	1	1	1	0.0309558	g2956.t1, g2964.t1
......GO:0008408	MF	p	3'-5' exonuclease activity	1/3930	24/12783	0.00300527	6	1	1	1	1	0.0360803	g1131.t1
.....GO:0008017	MF	p	microtubule binding	1/3930	24/12783	0.00300527	5	1	1	1	1	0.0360803	g5746.t1
.....GO:0008170	MF	p	N-methyltransferase activity	2/3930	29/12783	0.00390216	5	2	1	1	1	0.0465834	g12372.t1, g12378.t1
...GO:0016614	MF	p	oxidoreductase activity, acting on CH-OH group of donors	8/3930	58/12783	0.00401361	3	8	1	1	1	0.0476447	g1011.t1, g10913.t1, g11176.t1, g11937.t1, g12668.t1, g2939.t1, g4405.t1, g5544.t1
...GO:0051082	MF	p	unfolded protein binding	11/3930	71/12783	0.00429275	3	11	1	1	1	0.0506736	g2813.t1, g3967.t1, g4311.t1, g5742.t1, g6408.t1, g8075.t1, g8076.t1, g8077.t1, g8078.t1, g983.t1, g985.t1
.....GO:1901981	MF	p	phosphatidylinositol phosphate binding	6/3930	48/12783	0.00450411	5	6	1	1	1	0.0526558	g11297.t1, g11307.t1, g11397.t1, g12773.t1, g2861.t1, g659.t1
...GO:0016830	MF	p	carbon-carbon lyase activity	1/3930	23/12783	0.00506281	3	1	1	1	1	0.056009	g4883.t1
.....GO:0016410	MF	p	N-acyltransferase activity	2/3930	28/12783	0.0063005	5	2	1	1	1	0.0693383	g2956.t1, g2964.t1
...GO:0008134	MF	p	transcription factor binding	6/3930	47/12783	0.00649733	3	6	1	1	1	0.071134	g1122.t1, g11603.t1, g3358.t1, g8206.t1, g8983.t1, g9973.t1
....GO:0008173	MF	p	RNA methyltransferase activity	1/3930	21/12783	0.0076672	5	1	1	1	1	0.0798617	g5015.t1
...GO:0009055	MF	p	electron transfer activity	1/3930	19/12783	0.0122668	3	1	1	1	1	0.117284	g6114.t1
....GO:0019209	MF	p	kinase activator activity	1/3930	19/12783	0.0122668	4	1	1	1	1	0.117284	g234.t1
......GO:0005506	MF	p	iron ion binding	1/3930	20/12783	0.0126983	6	1	1	1	1	0.11952	g7090.t1
...GO:0140030	MF	p	modification-dependent protein binding	1/3930	20/12783	0.0126983	3	1	1	1	1	0.11952	g3358.t1
...GO:0031072	MF	p	heat shock protein binding	1/3930	20/12783	0.0126983	3	1	1	1	1	0.11952	g6670.t1
......GO:0008080	MF	p	N-acetyltransferase activity	2/3930	24/12783	0.0143631	6	2	1	1	1	0.129146	g2956.t1, g2964.t1
...GO:0043021	MF	p	ribonucleoprotein complex binding	6/3930	42/12783	0.01885	3	6	1	1	1	0.168771	g234.t1, g3210.t1, g3212.t1, g3214.t1, g3217.t1, g9973.t1
....GO:0030544	MF	p	Hsp70 protein binding	1/3930	18/12783	0.0194515	4	1	1	1	1	0.171971	g6670.t1
...GO:0003713	MF	p	transcription coactivator activity	1/3930	18/12783	0.0194515	3	1	1	1	1	0.171971	g9973.t1
.....GO:0030295	MF	p	protein kinase activator activity	1/3930	18/12783	0.0194515	5	1	1	1	1	0.171971	g234.t1
....GO:0004175	MF	p	endopeptidase activity	5/3930	37/12783	0.0205234	4	5	1	1	1	0.179942	g11791.t1, g12767.t1, g363.t1, g8206.t1, g8892.t1
....GO:0003743	MF	p	translation initiation factor activity	5/3930	37/12783	0.0205234	6	5	1	1	1	0.179942	g3210.t1, g3212.t1, g3214.t1, g3217.t1, g4237.t1
...GO:0016879	MF	p	ligase activity, forming carbon-nitrogen bonds	4/3930	33/12783	0.0218964	3	4	1	1	1	0.182671	g11286.t1, g11312.t1, g3357.t1, g839.t1
...GO:0008276	MF	p	protein methyltransferase activity	2/3930	23/12783	0.0220242	5	2	1	1	1	0.182671	g12372.t1, g12378.t1
.....GO:0004521	MF	p	endoribonuclease activity	3/3930	28/12783	0.0225277	6	3	1	1	1	0.182671	g5742.t1, g983.t1, g985.t1
....GO:0016616	MF	p	oxidoreductase activity, acting on the CH-OH group of donors, NAD or NADP as acceptor	8/3930	49/12783	0.0293355	4	8	1	1	1	0.229577	g1011.t1, g10913.t1, g11176.t1, g11937.t1, g12668.t1, g2939.t1, g4405.t1, g5544.t1
.....GO:0017025	MF	p	TBP-class protein binding	1/3930	16/12783	0.0312216	5	1	1	1	1	0.241653	g8983.t1
....GO:0070063	MF	p	RNA polymerase binding	1/3930	16/12783	0.0312216	4	1	1	1	1	0.241653	g1122.t1
.....GO:0043175	MF	p	RNA polymerase core enzyme binding	1/3930	16/12783	0.0312216	5	1	1	1	1	0.241653	g1122.t1
...GO:0004857	MF	p	enzyme inhibitor activity	1/3930	17/12783	0.0316883	3	1	1	1	1	0.243482	g1131.t1
....GO:0019900	MF	p	kinase binding	1/3930	17/12783	0.0316883	4	1	1	1	1	0.243482	g10161.t1
.....GO:0003727	MF	p	single-stranded RNA binding	2/3930	21/12783	0.0337259	5	2	1	1	1	0.255422	g4064.t1, g4742.t1
....GO:0016811	MF	p	hydrolase activity, acting on carbon-nitrogen (but not peptide) bonds, in linear amides	2/3930	22/12783	0.0344194	4	2	1	1	1	0.258819	g3685.t1, g4357.t1
....GO:0016298	MF	p	lipase activity	2/3930	22/12783	0.0344194	4	2	1	1	1	0.258819	g2939.t1, g7975.t1
....GO:0052689	MF	p	carboxylic ester hydrolase activity	4/3930	30/12783	0.0458569	4	4	1	1	1	0.334123	g10145.t1, g2939.t1, g6103.t1, g7975.t1
...GO:0016798	MF	p	hydrolase activity, acting on glycosyl bonds	13/3930	67/12783	0.04626	3	13	1	1	1	0.335902	g1723.t1, g1724.t1, g2894.t1, g3322.t1, g3329.t1, g3356.t1, g6180.t1, g6457.t1, g6458.t1, g7967.t1, g9348.t1, g9349.t1, g9907.t1
...GO:0016877	MF	p	ligase activity, forming carbon-sulfur bonds	1/3930	15/12783	0.048857	3	1	1	1	1	0.351139	g3357.t1
.GO:0140104	MF	p	molecular carrier activity	1/3930	15/12783	0.048857	1	1	1	1	1	0.351139	g5745.t1
...GO:0051087	MF	p	chaperone binding	1/3930	15/12783	0.048857	3	1	1	1	1	0.351139	g6670.t1

## Sheet: Table S11
Table S11. GO enrichment analysis of contraction gene family in S1.
GO	NS	Enrichment	Name	Ratio_in_study	Ratio_in_pop	P_uncorrected	Depth	Study_count	P_bonferroni	P_sidak	P_holm	P_fdr_bh	Study_items
.......GO:0034729	BP	e	histone H3-K79 methylation	3/254	5/12783	7.52792e-05	11	3	0.461762	0.450122	0.460784	0.032983	g11703.t1, g1907.t1, g8773.t1
....GO:0042181	BP	e	ketone biosynthetic process	5/254	24/12783	9.28937e-05	4	5	0.56981	0.555445	0.568509	0.0379873	g1916.t1, g3272.t1, g3275.t1, g3277.t1, g6226.t1
..GO:0032259	BP	e	methylation	8/254	83/12783	0.000237292	2	8	1	1	1	0.0766078	g10501.t1, g11703.t1, g1907.t1, g3272.t1, g3275.t1, g3277.t1, g448.t1, g8773.t1
....GO:0061587	BP	e	transfer RNA gene-mediated silencing	3/254	7/12783	0.00025579	12	3	1	1	1	0.0784508	g11703.t1, g1907.t1, g8773.t1
...GO:0042180	BP	e	cellular ketone metabolic process	5/254	36/12783	0.000678362	3	5	1	1	1	0.164579	g1916.t1, g3272.t1, g3275.t1, g3277.t1, g6226.t1
...GO:0030638	BP	e	polyketide metabolic process	2/254	3/12783	0.00116439	3	2	1	1	1	0.214876	g1916.t1, g6226.t1
.....GO:1900554	BP	e	asperfuranone biosynthetic process	2/254	3/12783	0.00116439	8	2	1	1	1	0.214876	g1916.t1, g6226.t1
.....GO:1902645	BP	e	tertiary alcohol biosynthetic process	2/254	3/12783	0.00116439	6	2	1	1	1	0.214876	g1916.t1, g6226.t1
.....GO:1903457	BP	e	lactate catabolic process	2/254	3/12783	0.00116439	8	2	1	1	1	0.214876	g3610.t1, g5526.t1
....GO:1900552	BP	e	asperfuranone metabolic process	2/254	3/12783	0.00116439	7	2	1	1	1	0.214876	g1916.t1, g6226.t1
....GO:1902644	BP	e	tertiary alcohol metabolic process	2/254	3/12783	0.00116439	5	2	1	1	1	0.214876	g1916.t1, g6226.t1
....GO:0030639	BP	e	polyketide biosynthetic process	2/254	3/12783	0.00116439	4	2	1	1	1	0.214876	g1916.t1, g6226.t1
.....GO:0016571	BP	e	histone methylation	4/254	25/12783	0.00138617	9	4	1	1	1	0.242935	g10501.t1, g11703.t1, g1907.t1, g8773.t1
.....GO:0033567	BP	e	DNA replication, Okazaki fragment processing	3/254	12/12783	0.00149348	7	3	1	1	1	0.254472	g10728.t1, g5519.t1, g9366.t1
.....GO:1902653	BP	e	secondary alcohol biosynthetic process	4/254	32/12783	0.0035344	6	4	1	1	1	0.504077	g1916.t1, g5807.t1, g6226.t1, g7961.t1
.....GO:0034311	BP	e	diol metabolic process	2/254	5/12783	0.00378017	6	2	1	1	1	0.504077	g1916.t1, g6226.t1
......GO:0034312	BP	e	diol biosynthetic process	2/254	5/12783	0.00378017	7	2	1	1	1	0.504077	g1916.t1, g6226.t1
.....GO:0022616	BP	e	DNA strand elongation	4/254	33/12783	0.00396007	7	4	1	1	1	0.516831	g10728.t1, g5519.t1, g6640.t1, g9366.t1
......GO:0006334	BP	e	nucleosome assembly	3/254	17/12783	0.00428945	8	3	1	1	1	0.548155	g11703.t1, g1907.t1, g8773.t1
......GO:0006744	BP	e	ubiquinone biosynthetic process	3/254	18/12783	0.00507253	6	3	1	1	1	0.622298	g3272.t1, g3275.t1, g3277.t1
.....GO:0006743	BP	e	ubiquinone metabolic process	3/254	18/12783	0.00507253	5	3	1	1	1	0.622298	g3272.t1, g3275.t1, g3277.t1
....GO:1902652	BP	e	secondary alcohol metabolic process	4/254	36/12783	0.00544203	5	4	1	1	1	0.650224	g1916.t1, g5807.t1, g6226.t1, g7961.t1
....GO:0006089	BP	e	lactate metabolic process	2/254	6/12783	0.00559608	7	2	1	1	1	0.650224	g3610.t1, g5526.t1
.......GO:0006273	BP	e	lagging strand elongation	3/254	19/12783	0.00593618	9	3	1	1	1	0.650224	g10728.t1, g5519.t1, g9366.t1
....GO:1901661	BP	e	quinone metabolic process	3/254	19/12783	0.00593618	4	3	1	1	1	0.650224	g3272.t1, g3275.t1, g3277.t1
.....GO:1901663	BP	e	quinone biosynthetic process	3/254	19/12783	0.00593618	5	3	1	1	1	0.650224	g3272.t1, g3275.t1, g3277.t1
....GO:0006479	BP	e	protein methylation	4/254	40/12783	0.00793771	8	4	1	1	1	0.811499	g10501.t1, g11703.t1, g1907.t1, g8773.t1
......GO:0008213	BP	e	protein alkylation	4/254	40/12783	0.00793771	7	4	1	1	1	0.811499	g10501.t1, g11703.t1, g1907.t1, g8773.t1
...GO:1901615	BP	e	organic hydroxy compound metabolic process	6/254	88/12783	0.00809359	3	6	1	1	1	0.813871	g1916.t1, g3610.t1, g5526.t1, g5807.t1, g6226.t1, g7961.t1
.....GO:0043137	BP	e	DNA replication, removal of RNA primer	2/254	8/12783	0.0101752	8	2	1	1	1	0.951176	g5519.t1, g9366.t1
....GO:1990505	BP	e	mitotic DNA replication maintenance of fidelity	2/254	8/12783	0.0101752	9	2	1	1	1	0.951176	g5519.t1, g9366.t1
...GO:1902298	BP	e	cell cycle DNA replication maintenance of fidelity	2/254	8/12783	0.0101752	8	2	1	1	1	0.951176	g5519.t1, g9366.t1
......GO:0034968	BP	e	histone lysine methylation	3/254	23/12783	0.0102344	10	3	1	1	1	0.951176	g11703.t1, g1907.t1, g8773.t1
....GO:0046165	BP	e	alcohol biosynthetic process	4/254	44/12783	0.0110867	5	4	1	1	1	0.985594	g1916.t1, g5807.t1, g6226.t1, g7961.t1
......GO:0016570	BP	e	histone modification	6/254	100/12783	0.0146453	7	6	1	1	1	1	g10501.t1, g11703.t1, g1907.t1, g3314.t1, g6865.t1, g8773.t1
.....GO:0016569	BP	e	covalent chromatin modification	6/254	100/12783	0.0146453	5	6	1	1	1	1	g10501.t1, g11703.t1, g1907.t1, g3314.t1, g6865.t1, g8773.t1
....GO:1901616	BP	e	organic hydroxy compound catabolic process	2/254	10/12783	0.0159304	4	2	1	1	1	1	g3610.t1, g5526.t1
.....GO:0018022	BP	e	peptidyl-lysine methylation	3/254	27/12783	0.0159489	9	3	1	1	1	1	g11703.t1, g1907.t1, g8773.t1
.......GO:1905323	BP	e	telomerase holoenzyme complex assembly	1/254	1/12783	0.0198701	8	1	1	1	1	1	g6640.t1
........GO:1904868	BP	e	telomerase catalytic core complex assembly	1/254	1/12783	0.0198701	9	1	1	1	1	1	g6640.t1
......GO:0034368	BP	e	protein-lipid complex remodeling	1/254	1/12783	0.0198701	6	1	1	1	1	1	g4563.t1
.......GO:0060567	BP	e	negative regulation of DNA-templated transcription, termination	1/254	1/12783	0.0198701	11	1	1	1	1	1	g10501.t1
.....GO:1990383	BP	e	cellular response to biotin starvation	1/254	1/12783	0.0198701	7	1	1	1	1	1	g6865.t1
......GO:0015742	BP	e	alpha-ketoglutarate transport	1/254	1/12783	0.0198701	9	1	1	1	1	1	g7813.t1
....GO:1990550	BP	e	mitochondrial alpha-ketoglutarate transmembrane transport	1/254	1/12783	0.0198701	10	1	1	1	1	1	g7813.t1
........GO:0019919	BP	e	peptidyl-arginine methylation, to asymmetrical-dimethyl arginine	1/254	1/12783	0.0198701	12	1	1	1	1	1	g10501.t1
....GO:1990551	BP	e	mitochondrial 2-oxoadipate transmembrane transport	1/254	1/12783	0.0198701	9	1	1	1	1	1	g7813.t1
.....GO:1900742	BP	e	negative regulation of filamentous growth of a population of unicellular organisms in response to pH	1/254	1/12783	0.0198701	7	1	1	1	1	1	g9064.t1
.....GO:0046173	BP	e	polyol biosynthetic process	2/254	12/12783	0.0227627	6	2	1	1	1	1	g1916.t1, g6226.t1
......GO:0006271	BP	e	DNA strand elongation involved in DNA replication	3/254	31/12783	0.0231315	8	3	1	1	1	1	g10728.t1, g5519.t1, g9366.t1
....GO:1901617	BP	e	organic hydroxy compound biosynthetic process	4/254	57/12783	0.0264431	4	4	1	1	1	1	g1916.t1, g5807.t1, g6226.t1, g7961.t1
.......GO:0031058	BP	e	positive regulation of histone modification	2/254	14/12783	0.0305792	9	2	1	1	1	1	g4367.t1, g9064.t1
.......GO:0006323	BP	e	DNA packaging	4/254	62/12783	0.0346122	7	4	1	1	1	1	g11703.t1, g1907.t1, g6865.t1, g8773.t1
........GO:0000122	BP	e	negative regulation of transcription by RNA polymerase II	5/254	94/12783	0.0392344	11	5	1	1	1	1	g11703.t1, g12237.t1, g1907.t1, g6865.t1, g8773.t1
......GO:0034969	BP	e	histone arginine methylation	1/254	2/12783	0.039347	10	1	1	1	1	1	g10501.t1
......GO:1990171	BP	e	SCF complex disassembly in response to cadmium stress	1/254	2/12783	0.039347	6	1	1	1	1	1	g4367.t1
.........GO:1990678	BP	e	histone H4-K16 deacetylation	1/254	2/12783	0.039347	11	1	1	1	1	1	g6865.t1
.........GO:0051571	BP	e	positive regulation of histone H3-K4 methylation	1/254	2/12783	0.039347	11	1	1	1	1	1	g9064.t1
.........GO:0071572	BP	e	histone H3-K56 deacetylation	1/254	2/12783	0.039347	11	1	1	1	1	1	g6865.t1
.........GO:1903655	BP	e	phosphorylation of RNA polymerase II C-terminal domain serine 2 residues involved in positive regulation of transcription elongation from RNA polymerase II promoter	1/254	2/12783	0.039347	13	1	1	1	1	1	g9064.t1
.......GO:0060257	BP	e	negative regulation of flocculation	1/254	2/12783	0.039347	7	1	1	1	1	1	g9064.t1
.........GO:1990679	BP	e	histone H4-K12 deacetylation	1/254	2/12783	0.039347	11	1	1	1	1	1	g6865.t1
..GO:0000128	BP	e	flocculation	1/254	2/12783	0.039347	5	1	1	1	1	1	g9064.t1
........GO:0033184	BP	e	positive regulation of histone ubiquitination	1/254	2/12783	0.039347	11	1	1	1	1	1	g4367.t1
.........GO:2001168	BP	e	positive regulation of histone H2B ubiquitination	1/254	2/12783	0.039347	12	1	1	1	1	1	g4367.t1
....GO:0098610	BP	e	adhesion between unicellular organisms	1/254	2/12783	0.039347	4	1	1	1	1	1	g9064.t1
........GO:0071620	BP	e	phosphorylation of RNA polymerase II C-terminal domain serine 5 residues	1/254	2/12783	0.039347	12	1	1	1	1	1	g9064.t1
...GO:0006066	BP	e	alcohol metabolic process	4/254	65/12783	0.040142	4	4	1	1	1	1	g1916.t1, g5807.t1, g6226.t1, g7961.t1
...GO:0043414	BP	e	macromolecule methylation	4/254	65/12783	0.040142	5	4	1	1	1	1	g10501.t1, g11703.t1, g1907.t1, g8773.t1
.....GO:0034728	BP	e	nucleosome organization	4/254	66/12783	0.0420905	6	4	1	1	1	1	g11703.t1, g1907.t1, g6865.t1, g8773.t1
......GO:0065004	BP	e	protein-DNA complex assembly	4/254	67/12783	0.0440917	7	4	1	1	1	1	g11703.t1, g1907.t1, g6865.t1, g8773.t1
...GO:0034641	BP	p	cellular nitrogen compound metabolic process	9/254	1645/12783	2.48201e-06	3	9	0.0152247	0.0148409	0.0152247	0.00377143	g10728.t1, g12730.t1, g4367.t1, g5519.t1, g6640.t1, g6865.t1, g898.t1, g9064.t1, g9366.t1
..GO:0044238	BP	p	primary metabolic process	17/254	2363/12783	2.53066e-06	2	17	0.0155231	0.0151318	0.0155206	0.00377143	g10501.t1, g10728.t1, g11703.t1, g12730.t1, g1907.t1, g3314.t1, g4367.t1, g4563.t1, g5519.t1, g5807.t1, g6640.t1, g6865.t1, g7961.t1, g8773.t1, g898.t1, g9064.t1, g9366.t1
GO:0008150	BP	p	biological_process	32/254	3400/12783	2.57356e-06	0	32	0.0157862	0.0153883	0.0157811	0.00377143	g10464.t1, g10501.t1, g10728.t1, g11703.t1, g12237.t1, g12730.t1, g1907.t1, g1916.t1, g3272.t1, g3275.t1, g3277.t1, g3314.t1, g3610.t1, g3900.t1, g4367.t1, g448.t1, g4563.t1, g5519.t1, g5526.t1, g5807.t1, g6226.t1, g6640.t1, g6865.t1, g7758.t1, g7813.t1, g7961.t1, g8773.t1, g898.t1, g9064.t1, g9366.t1, g9643.t1, g9703.t1
..GO:0006807	BP	p	nitrogen compound metabolic process	15/254	2279/12783	2.77689e-06	2	15	0.0170334	0.016604	0.0170251	0.00377143	g10501.t1, g10728.t1, g11703.t1, g12730.t1, g1907.t1, g3314.t1, g4367.t1, g4563.t1, g5519.t1, g6640.t1, g6865.t1, g8773.t1, g898.t1, g9064.t1, g9366.t1
.GO:0009987	BP	p	cellular process	31/254	3318/12783	3.0742e-06	1	31	0.0188572	0.0183818	0.0188449	0.00377143	g10464.t1, g10501.t1, g10728.t1, g11703.t1, g12237.t1, g12730.t1, g1907.t1, g1916.t1, g3272.t1, g3275.t1, g3277.t1, g3314.t1, g3610.t1, g3900.t1, g4367.t1, g4563.t1, g5519.t1, g5526.t1, g5807.t1, g6226.t1, g6640.t1, g6865.t1, g7758.t1, g7813.t1, g7961.t1, g8773.t1, g898.t1, g9064.t1, g9366.t1, g9643.t1, g9703.t1
...GO:0043170	BP	p	macromolecule metabolic process	15/254	1985/12783	4.07979e-06	3	15	0.0250254	0.0243946	0.025005	0.00417091	g10501.t1, g10728.t1, g11703.t1, g12730.t1, g1907.t1, g3314.t1, g4367.t1, g4563.t1, g5519.t1, g6640.t1, g6865.t1, g8773.t1, g898.t1, g9064.t1, g9366.t1
....GO:0044271	BP	p	cellular nitrogen compound biosynthetic process	3/254	970/12783	6.01913e-06	4	3	0.0369213	0.0359906	0.0368852	0.00527448	g12730.t1, g6640.t1, g9064.t1
..GO:0071704	BP	p	organic substance metabolic process	24/254	2518/12783	1.41372e-05	2	24	0.0867179	0.0845318	0.0866048	0.00963532	g10501.t1, g10728.t1, g11703.t1, g12730.t1, g1907.t1, g1916.t1, g3272.t1, g3275.t1, g3277.t1, g3314.t1, g3610.t1, g4367.t1, g4563.t1, g5519.t1, g5526.t1, g5807.t1, g6226.t1, g6640.t1, g6865.t1, g7961.t1, g8773.t1, g898.t1, g9064.t1, g9366.t1
...GO:0006725	BP	p	cellular aromatic compound metabolic process	9/254	1434/12783	1.87598e-05	3	9	0.115073	0.112172	0.114904	0.0115073	g10728.t1, g12730.t1, g4367.t1, g5519.t1, g6640.t1, g6865.t1, g898.t1, g9064.t1, g9366.t1
..GO:0044237	BP	p	cellular metabolic process	25/254	2528/12783	2.14856e-05	2	25	0.131793	0.12847	0.131578	0.0119812	g10464.t1, g10501.t1, g10728.t1, g11703.t1, g12730.t1, g1907.t1, g1916.t1, g3272.t1, g3275.t1, g3277.t1, g3314.t1, g3610.t1, g4367.t1, g4563.t1, g5519.t1, g5526.t1, g5807.t1, g6226.t1, g6640.t1, g6865.t1, g7961.t1, g8773.t1, g898.t1, g9064.t1, g9366.t1
...GO:0006139	BP	p	nucleobase-containing compound metabolic process	9/254	1372/12783	3.5105e-05	4	9	0.215334	0.209905	0.214948	0.0179445	g10728.t1, g12730.t1, g4367.t1, g5519.t1, g6640.t1, g6865.t1, g898.t1, g9064.t1, g9366.t1
.GO:0008152	BP	p	metabolic process	27/254	2624/12783	3.91586e-05	1	27	0.240199	0.234144	0.239729	0.0184768	g10464.t1, g10501.t1, g10728.t1, g11703.t1, g12730.t1, g1907.t1, g1916.t1, g3272.t1, g3275.t1, g3277.t1, g3314.t1, g3610.t1, g4367.t1, g448.t1, g4563.t1, g5519.t1, g5526.t1, g5807.t1, g6226.t1, g6640.t1, g6865.t1, g7961.t1, g8773.t1, g898.t1, g9064.t1, g9366.t1, g9643.t1
...GO:0046483	BP	p	heterocycle metabolic process	11/254	1453/12783	0.000124627	3	11	0.76446	0.745188	0.76259	0.0477061	g10728.t1, g12730.t1, g1916.t1, g4367.t1, g5519.t1, g6226.t1, g6640.t1, g6865.t1, g898.t1, g9064.t1, g9366.t1
...GO:1901564	BP	p	organonitrogen compound metabolic process	9/254	1299/12783	0.000132215	3	9	0.811004	0.790559	0.808888	0.0477061	g10501.t1, g11703.t1, g1907.t1, g3314.t1, g4367.t1, g4563.t1, g6865.t1, g8773.t1, g9064.t1
...GO:0044260	BP	p	cellular macromolecule metabolic process	14/254	1627/12783	0.00018593	4	14	1	1	1	0.0633607	g10501.t1, g10728.t1, g11703.t1, g12730.t1, g1907.t1, g3314.t1, g4367.t1, g4563.t1, g5519.t1, g6640.t1, g6865.t1, g8773.t1, g9064.t1, g9366.t1
....GO:0090304	BP	p	nucleic acid metabolic process	9/254	1210/12783	0.000463869	5	9	1	1	1	0.135494	g10728.t1, g12730.t1, g4367.t1, g5519.t1, g6640.t1, g6865.t1, g898.t1, g9064.t1, g9366.t1
...GO:1901360	BP	p	organic cyclic compound metabolic process	13/254	1491/12783	0.000492402	3	13	1	1	1	0.137291	g10728.t1, g12730.t1, g1916.t1, g4367.t1, g5519.t1, g5807.t1, g6226.t1, g6640.t1, g6865.t1, g7961.t1, g898.t1, g9064.t1, g9366.t1
....GO:0009059	BP	p	macromolecule biosynthetic process	6/254	949/12783	0.000639504	4	6	1	1	1	0.163502	g10728.t1, g12730.t1, g5519.t1, g6640.t1, g9064.t1, g9366.t1
....GO:0034645	BP	p	cellular macromolecule biosynthetic process	6/254	948/12783	0.00063972	5	6	1	1	1	0.163502	g10728.t1, g12730.t1, g5519.t1, g6640.t1, g9064.t1, g9366.t1
....GO:0019438	BP	p	aromatic compound biosynthetic process	3/254	704/12783	0.000697595	4	3	1	1	1	0.164579	g12730.t1, g6640.t1, g9064.t1
....GO:0010467	BP	p	gene expression	5/254	838/12783	0.00119103	4	5	1	1	1	0.214876	g10501.t1, g12730.t1, g4367.t1, g898.t1, g9064.t1
....GO:0034654	BP	p	nucleobase-containing compound biosynthetic process	3/254	644/12783	0.00198607	5	3	1	1	1	0.329258	g12730.t1, g6640.t1, g9064.t1
...GO:1901576	BP	p	organic substance biosynthetic process	13/254	1354/12783	0.00266561	3	13	1	1	1	0.414271	g10728.t1, g12730.t1, g1916.t1, g3272.t1, g3275.t1, g3277.t1, g5519.t1, g5807.t1, g6226.t1, g6640.t1, g7961.t1, g9064.t1, g9366.t1
..GO:0009058	BP	p	biosynthetic process	13/254	1364/12783	0.00270147	2	13	1	1	1	0.414271	g10728.t1, g12730.t1, g1916.t1, g3272.t1, g3275.t1, g3277.t1, g5519.t1, g5807.t1, g6226.t1, g6640.t1, g7961.t1, g9064.t1, g9366.t1
..GO:0071840	BP	p	cellular component organization or biogenesis	13/254	1329/12783	0.00348963	2	13	1	1	1	0.504077	g10464.t1, g10501.t1, g10728.t1, g11703.t1, g1907.t1, g3314.t1, g4367.t1, g4563.t1, g6640.t1, g6865.t1, g8773.t1, g898.t1, g9703.t1
...GO:0044249	BP	p	cellular biosynthetic process	13/254	1342/12783	0.00353928	3	13	1	1	1	0.504077	g10728.t1, g12730.t1, g1916.t1, g3272.t1, g3275.t1, g3277.t1, g5519.t1, g5807.t1, g6226.t1, g6640.t1, g7961.t1, g9064.t1, g9366.t1
......GO:0006396	BP	p	RNA processing	1/254	414/12783	0.00365063	7	1	1	1	1	0.504077	g898.t1
....GO:0018130	BP	p	heterocycle biosynthetic process	5/254	725/12783	0.00581018	4	5	1	1	1	0.650224	g12730.t1, g1916.t1, g6226.t1, g6640.t1, g9064.t1
.....GO:0071897	BP	p	DNA biosynthetic process	1/254	379/12783	0.00773011	7	1	1	1	1	0.811499	g6640.t1
.GO:0051179	BP	p	localization	8/254	916/12783	0.00933711	1	8	1	1	1	0.923772	g10464.t1, g10501.t1, g3900.t1, g4367.t1, g4563.t1, g7813.t1, g898.t1, g9703.t1
......GO:0006278	BP	p	RNA-dependent DNA biosynthetic process	1/254	353/12783	0.0110332	8	1	1	1	1	0.985594	g6640.t1
....GO:0006796	BP	p	phosphate-containing compound metabolic process	2/254	429/12783	0.0133035	4	2	1	1	1	1	g4563.t1, g9064.t1
...GO:0006793	BP	p	phosphorus metabolic process	2/254	439/12783	0.0134538	3	2	1	1	1	1	g4563.t1, g9064.t1
...GO:0019538	BP	p	protein metabolic process	9/254	917/12783	0.0193142	4	9	1	1	1	1	g10501.t1, g11703.t1, g1907.t1, g3314.t1, g4367.t1, g4563.t1, g6865.t1, g8773.t1, g9064.t1
...GO:0016043	BP	p	cellular component organization	13/254	1147/12783	0.026414	3	13	1	1	1	1	g10464.t1, g10501.t1, g10728.t1, g11703.t1, g1907.t1, g3314.t1, g4367.t1, g4563.t1, g6640.t1, g6865.t1, g8773.t1, g898.t1, g9703.t1
....GO:0006259	BP	p	DNA metabolic process	5/254	629/12783	0.0264695	6	5	1	1	1	1	g10728.t1, g5519.t1, g6640.t1, g6865.t1, g9366.t1
....GO:1901362	BP	p	organic cyclic compound biosynthetic process	7/254	757/12783	0.0304065	4	7	1	1	1	1	g12730.t1, g1916.t1, g5807.t1, g6226.t1, g6640.t1, g7961.t1, g9064.t1
...GO:0044085	BP	p	cellular component biogenesis	7/254	757/12783	0.0304065	3	7	1	1	1	1	g11703.t1, g1907.t1, g4563.t1, g6640.t1, g6865.t1, g8773.t1, g898.t1
..GO:0065009	BP	p	regulation of molecular function	1/254	309/12783	0.0347115	2	1	1	1	1	1	g4367.t1
.GO:0065007	BP	p	biological regulation	16/254	1318/12783	0.036291	1	16	1	1	1	1	g10501.t1, g10728.t1, g11703.t1, g12237.t1, g1907.t1, g3314.t1, g3900.t1, g4367.t1, g4563.t1, g6640.t1, g6865.t1, g7758.t1, g8773.t1, g9064.t1, g9643.t1, g9703.t1
....GO:0044267	BP	p	cellular protein metabolic process	9/254	860/12783	0.0418145	5	9	1	1	1	1	g10501.t1, g11703.t1, g1907.t1, g3314.t1, g4367.t1, g4563.t1, g6865.t1, g8773.t1, g9064.t1
..GO:0051234	BP	p	establishment of localization	8/254	781/12783	0.0462912	2	8	1	1	1	1	g10464.t1, g10501.t1, g3900.t1, g4367.t1, g4563.t1, g7813.t1, g898.t1, g9703.t1
.......GO:0034470	BP	p	ncRNA processing	1/254	270/12783	0.0468023	8	1	1	1	1	1	g898.t1
.....GO:0042254	BP	p	ribosome biogenesis	1/254	278/12783	0.0472695	5	1	1	1	1	1	g898.t1
...GO:0000786	CC	e	nucleosome	3/254	7/12783	0.00025579	3	3	0.281625	0.274531	0.279067	0.0256023	g11703.t1, g1907.t1, g8773.t1
...GO:0031298	CC	e	replication fork protection complex	4/254	19/12783	0.000466407	3	4	0.513514	0.500578	0.508383	0.0427928	g10728.t1, g11703.t1, g1907.t1, g8773.t1
..GO:0044815	CC	e	DNA packaging complex	3/254	12/12783	0.00149348	2	3	1	1	1	0.126486	g11703.t1, g1907.t1, g8773.t1
..GO:0032993	CC	e	protein-DNA complex	4/254	48/12783	0.0149451	2	4	1	1	1	1	g11703.t1, g1907.t1, g6640.t1, g8773.t1
.....GO:0070867	CC	e	mating projection tip membrane	1/254	1/12783	0.0198701	5	1	1	1	1	1	g9703.t1
....GO:0000333	CC	e	telomerase catalytic core complex	1/254	1/12783	0.0198701	5	1	1	1	1	1	g6640.t1
...GO:0043596	CC	e	nuclear replication fork	4/254	53/12783	0.0208351	3	4	1	1	1	1	g10728.t1, g11703.t1, g1907.t1, g8773.t1
..GO:0000785	CC	e	chromatin	11/254	274/12783	0.0250374	2	11	1	1	1	1	g10728.t1, g11703.t1, g12237.t1, g1907.t1, g3314.t1, g4367.t1, g5519.t1, g6865.t1, g8773.t1, g9064.t1, g9366.t1
..GO:0005657	CC	e	replication fork	4/254	57/12783	0.0264431	2	4	1	1	1	1	g10728.t1, g11703.t1, g1907.t1, g8773.t1
....GO:0031520	CC	e	plasma membrane of cell tip	2/254	14/12783	0.0305792	4	2	1	1	1	1	g7758.t1, g9703.t1
...GO:0070693	CC	e	P-TEFb-cap methyltransferase complex	1/254	2/12783	0.039347	3	1	1	1	1	1	g9064.t1
...GO:0000782	CC	e	telomere cap complex	1/254	2/12783	0.039347	3	1	1	1	1	1	g6640.t1
......GO:0000228	CC	e	nuclear chromosome	12/254	329/12783	0.0414784	6	12	1	1	1	1	g10728.t1, g11703.t1, g12237.t1, g1907.t1, g3314.t1, g4367.t1, g5519.t1, g6640.t1, g6865.t1, g8773.t1, g9064.t1, g9366.t1
..GO:0005622	CC	p	intracellular anatomical structure	29/254	3260/12783	2.70582e-06	2	29	0.00297911	0.00290406	0.00297911	0.000903216	g10464.t1, g10501.t1, g10728.t1, g11703.t1, g12237.t1, g12730.t1, g1907.t1, g3272.t1, g3275.t1, g3277.t1, g3314.t1, g3610.t1, g3900.t1, g4367.t1, g4563.t1, g5519.t1, g5526.t1, g5807.t1, g6640.t1, g6865.t1, g7758.t1, g7813.t1, g7961.t1, g8773.t1, g898.t1, g9064.t1, g9366.t1, g9643.t1, g9703.t1
.GO:0110165	CC	p	cellular anatomical entity	31/254	3327/12783	3.13222e-06	1	31	0.00344858	0.00336171	0.00344545	0.000903216	g10464.t1, g10501.t1, g10728.t1, g10933.t1, g10961.t1, g11703.t1, g12237.t1, g12730.t1, g1907.t1, g3272.t1, g3275.t1, g3277.t1, g3314.t1, g3610.t1, g3900.t1, g4367.t1, g4563.t1, g5519.t1, g5526.t1, g5807.t1, g6640.t1, g6865.t1, g7758.t1, g7813.t1, g7961.t1, g8773.t1, g898.t1, g9064.t1, g9366.t1, g9643.t1, g9703.t1
GO:0005575	CC	p	cellular_component	31/254	3333/12783	3.19715e-06	0	31	0.00352006	0.00343138	0.00351366	0.000903216	g10464.t1, g10501.t1, g10728.t1, g10933.t1, g10961.t1, g11703.t1, g12237.t1, g12730.t1, g1907.t1, g3272.t1, g3275.t1, g3277.t1, g3314.t1, g3610.t1, g3900.t1, g4367.t1, g4563.t1, g5519.t1, g5526.t1, g5807.t1, g6640.t1, g6865.t1, g7758.t1, g7813.t1, g7961.t1, g8773.t1, g898.t1, g9064.t1, g9366.t1, g9643.t1, g9703.t1
..GO:0005737	CC	p	cytoplasm	19/254	2352/12783	3.66834e-06	2	19	0.00403885	0.00393711	0.00402784	0.000903216	g10464.t1, g10501.t1, g3272.t1, g3275.t1, g3277.t1, g3610.t1, g3900.t1, g4367.t1, g4563.t1, g5519.t1, g5526.t1, g5807.t1, g6865.t1, g7758.t1, g7813.t1, g7961.t1, g9366.t1, g9643.t1, g9703.t1
..GO:0043226	CC	p	organelle	28/254	2922/12783	4.92216e-06	2	28	0.0054193	0.00528278	0.00539961	0.000903216	g10464.t1, g10501.t1, g10728.t1, g11703.t1, g12237.t1, g12730.t1, g1907.t1, g3272.t1, g3275.t1, g3277.t1, g3314.t1, g3610.t1, g3900.t1, g4367.t1, g4563.t1, g5519.t1, g5526.t1, g5807.t1, g6640.t1, g6865.t1, g7758.t1, g7813.t1, g7961.t1, g8773.t1, g898.t1, g9064.t1, g9366.t1, g9703.t1
...GO:0043229	CC	p	intracellular organelle	28/254	2922/12783	4.92216e-06	3	28	0.0054193	0.00528278	0.00539961	0.000903216	g10464.t1, g10501.t1, g10728.t1, g11703.t1, g12237.t1, g12730.t1, g1907.t1, g3272.t1, g3275.t1, g3277.t1, g3314.t1, g3610.t1, g3900.t1, g4367.t1, g4563.t1, g5519.t1, g5526.t1, g5807.t1, g6640.t1, g6865.t1, g7758.t1, g7813.t1, g7961.t1, g8773.t1, g898.t1, g9064.t1, g9366.t1, g9703.t1
....GO:0043231	CC	p	intracellular membrane-bounded organelle	27/254	2728/12783	8.76874e-06	4	27	0.00965438	0.00941118	0.00960177	0.0012075	g10464.t1, g10501.t1, g10728.t1, g11703.t1, g12237.t1, g12730.t1, g1907.t1, g3272.t1, g3275.t1, g3277.t1, g3314.t1, g3610.t1, g4367.t1, g4563.t1, g5519.t1, g5526.t1, g5807.t1, g6640.t1, g6865.t1, g7758.t1, g7813.t1, g7961.t1, g8773.t1, g898.t1, g9064.t1, g9366.t1, g9703.t1
...GO:0043227	CC	p	membrane-bounded organelle	27/254	2729/12783	8.77383e-06	3	27	0.00965998	0.00941664	0.00959857	0.0012075	g10464.t1, g10501.t1, g10728.t1, g11703.t1, g12237.t1, g12730.t1, g1907.t1, g3272.t1, g3275.t1, g3277.t1, g3314.t1, g3610.t1, g4367.t1, g4563.t1, g5519.t1, g5526.t1, g5807.t1, g6640.t1, g6865.t1, g7758.t1, g7813.t1, g7961.t1, g8773.t1, g898.t1, g9064.t1, g9366.t1, g9703.t1
.....GO:0005634	CC	p	nucleus	15/254	1697/12783	0.000170882	5	15	0.188141	0.183402	0.186774	0.0209046	g10501.t1, g10728.t1, g11703.t1, g12237.t1, g12730.t1, g1907.t1, g3314.t1, g4367.t1, g5519.t1, g6640.t1, g6865.t1, g8773.t1, g898.t1, g9064.t1, g9366.t1
.GO:0032991	CC	p	protein-containing complex	12/254	1480/12783	0.000216185	1	12	0.23802	0.232024	0.236074	0.023802	g10464.t1, g10728.t1, g11703.t1, g12730.t1, g1907.t1, g3314.t1, g3900.t1, g4367.t1, g6640.t1, g8773.t1, g9064.t1, g9703.t1
..GO:1990904	CC	p	ribonucleoprotein complex	1/254	468/12783	0.0018373	2	1	1	1	1	0.14449	g6640.t1
..GO:0005829	CC	p	cytosol	3/254	562/12783	0.00765268	2	3	1	1	1	0.561707	g10501.t1, g4367.t1, g9643.t1
..GO:0071944	CC	p	cell periphery	3/254	451/12783	0.0375805	2	3	1	1	1	1	g7758.t1, g9643.t1, g9703.t1
.......GO:0004395	MF	e	hexaprenyldihydroxybenzoate methyltransferase activity	3/254	3/12783	7.75458e-06	7	3	0.0163854	0.0159725	0.0163777	0.00546181	g3272.t1, g3275.t1, g3277.t1
......GO:0010420	MF	e	3,4-dihydroxy-5-polyprenylbenzoic acid O-methyltransferase activity	3/254	3/12783	7.75458e-06	6	3	0.0163854	0.0159725	0.0163777	0.00546181	g3272.t1, g3275.t1, g3277.t1
....GO:0004457	MF	e	lactate dehydrogenase activity	2/254	3/12783	0.00116439	4	2	1	1	1	0.273372	g3610.t1, g5526.t1
....GO:0016898	MF	e	oxidoreductase activity, acting on the CH-OH group of donors, cytochrome as acceptor	2/254	3/12783	0.00116439	4	2	1	1	1	0.273372	g3610.t1, g5526.t1
.......GO:0004523	MF	e	RNA-DNA hybrid ribonuclease activity	2/254	3/12783	0.00116439	8	2	1	1	1	0.273372	g5519.t1, g9366.t1
.....GO:0004458	MF	e	D-lactate dehydrogenase (cytochrome) activity	2/254	3/12783	0.00116439	5	2	1	1	1	0.273372	g3610.t1, g5526.t1
.....GO:0008757	MF	e	S-adenosylmethionine-dependent methyltransferase activity	5/254	55/12783	0.00461164	5	5	1	1	1	0.696028	g10501.t1, g3272.t1, g3275.t1, g3277.t1, g448.t1
....GO:0008168	MF	e	methyltransferase activity	5/254	64/12783	0.00875439	4	5	1	1	1	1	g10501.t1, g3272.t1, g3275.t1, g3277.t1, g448.t1
...GO:0016741	MF	e	transferase activity, transferring one-carbon groups	5/254	70/12783	0.0126317	3	5	1	1	1	1	g10501.t1, g3272.t1, g3275.t1, g3277.t1, g448.t1
.....GO:0050613	MF	e	delta14-sterol reductase activity	1/254	1/12783	0.0198701	5	1	1	1	1	1	g5807.t1
......GO:0015139	MF	e	alpha-ketoglutarate transmembrane transporter activity	1/254	1/12783	0.0198701	6	1	1	1	1	1	g7813.t1
.....GO:0050185	MF	e	phosphatidylinositol deacylase activity	1/254	1/12783	0.0198701	5	1	1	1	1	1	g4563.t1
.....GO:0035242	MF	e	protein-arginine omega-N asymmetric methyltransferase activity	1/254	1/12783	0.0198701	8	1	1	1	1	1	g10501.t1
.....GO:0000253	MF	e	3-keto sterol reductase activity	1/254	1/12783	0.0198701	5	1	1	1	1	1	g7961.t1
......GO:0003721	MF	e	telomerase RNA reverse transcriptase activity	1/254	1/12783	0.0198701	7	1	1	1	1	1	g6640.t1
......GO:0003720	MF	e	telomerase activity	1/254	1/12783	0.0198701	7	1	1	1	1	1	g6640.t1
......GO:0099609	MF	e	microtubule lateral binding	1/254	1/12783	0.0198701	6	1	1	1	1	1	g3900.t1
......GO:0016891	MF	e	endoribonuclease activity, producing 5'-phosphomonoesters	2/254	12/12783	0.0227627	7	2	1	1	1	1	g5519.t1, g9366.t1
...GO:0004497	MF	e	monooxygenase activity	2/254	14/12783	0.0305792	3	2	1	1	1	1	g1916.t1, g6226.t1
...GO:0042393	MF	e	histone binding	3/254	37/12783	0.0366775	3	3	1	1	1	1	g11703.t1, g1907.t1, g8773.t1
......GO:0016893	MF	e	endonuclease activity, active with either ribo- or deoxyribonucleic acids and producing 5'-phosphomonoesters	2/254	16/12783	0.0392925	6	2	1	1	1	1	g5519.t1, g9366.t1
.....GO:0008469	MF	e	histone-arginine N-methyltransferase activity	1/254	2/12783	0.039347	8	1	1	1	1	1	g10501.t1
GO:0003674	MF	p	molecular_function	31/254	3019/12783	6.31934e-06	0	31	0.0133528	0.0130163	0.0133528	0.00546181	g10464.t1, g10501.t1, g10728.t1, g11703.t1, g12237.t1, g1907.t1, g1916.t1, g3272.t1, g3275.t1, g3277.t1, g3314.t1, g3610.t1, g3900.t1, g4367.t1, g448.t1, g4563.t1, g5519.t1, g5526.t1, g5807.t1, g6226.t1, g6640.t1, g6865.t1, g7758.t1, g7813.t1, g7961.t1, g8773.t1, g898.t1, g9064.t1, g9366.t1, g9643.t1, g9703.t1
.GO:0005488	MF	p	binding	13/254	1483/12783	0.00048971	1	13	1	1	1	0.258689	g10464.t1, g10728.t1, g11703.t1, g12237.t1, g1907.t1, g3900.t1, g4367.t1, g5807.t1, g6640.t1, g7758.t1, g8773.t1, g898.t1, g9064.t1
..GO:0043167	MF	p	ion binding	1/254	492/12783	0.00081242	2	1	1	1	1	0.273372	g9064.t1
...GO:0016772	MF	p	transferase activity, transferring phosphorus-containing groups	2/254	551/12783	0.00162688	3	2	1	1	1	0.34376	g6640.t1, g9064.t1
.GO:0003824	MF	p	catalytic activity	21/254	1885/12783	0.00227302	1	21	1	1	1	0.436627	g10501.t1, g1916.t1, g3272.t1, g3275.t1, g3277.t1, g3610.t1, g3900.t1, g4367.t1, g448.t1, g4563.t1, g5519.t1, g5526.t1, g5807.t1, g6226.t1, g6640.t1, g6865.t1, g7961.t1, g9064.t1, g9366.t1, g9643.t1, g9703.t1
...GO:0140097	MF	p	catalytic activity, acting on DNA	1/254	446/12783	0.00263146	3	1	1	1	1	0.463357	g6640.t1
..GO:0140640	MF	p	catalytic activity, acting on a nucleic acid	3/254	603/12783	0.00392152	2	3	1	1	1	0.637397	g5519.t1, g6640.t1, g9366.t1
..GO:0016740	MF	p	transferase activity	7/254	874/12783	0.00554344	2	7	1	1	1	0.780886	g10501.t1, g3272.t1, g3275.t1, g3277.t1, g448.t1, g6640.t1, g9064.t1
....GO:0016779	MF	p	nucleotidyltransferase activity	1/254	384/12783	0.00789294	4	1	1	1	1	1	g6640.t1
...GO:0043168	MF	p	anion binding	1/254	354/12783	0.0110423	3	1	1	1	1	1	g9064.t1
....GO:0034061	MF	p	DNA polymerase activity	1/254	358/12783	0.0111246	5	1	1	1	1	1	g6640.t1
.....GO:0003964	MF	p	RNA-directed DNA polymerase activity	1/254	343/12783	0.0163166	6	1	1	1	1	1	g6640.t1
....GO:0003723	MF	p	RNA binding	2/254	401/12783	0.0267244	4	2	1	1	1	1	g6640.t1, g898.t1
..GO:1901363	MF	p	heterocyclic compound binding	9/254	872/12783	0.0323704	2	9	1	1	1	1	g10728.t1, g11703.t1, g12237.t1, g1907.t1, g5807.t1, g6640.t1, g8773.t1, g898.t1, g9064.t1
..GO:0097159	MF	p	organic cyclic compound binding	9/254	878/12783	0.0324123	2	9	1	1	1	1	g10728.t1, g11703.t1, g12237.t1, g1907.t1, g5807.t1, g6640.t1, g8773.t1, g898.t1, g9064.t1
....GO:0017076	MF	p	purine nucleotide binding	1/254	269/12783	0.0468175	5	1	1	1	1	1	g9064.t1
...GO:0032553	MF	p	ribonucleotide binding	1/254	269/12783	0.0468175	5	1	1	1	1	1	g9064.t1
..GO:0097367	MF	p	carbohydrate derivative binding	1/254	283/12783	0.0480886	2	1	1	1	1	1	g9064.t1

## Sheet: Table S12
Table S12. GO enrichment analysis of expansion gene family in S2.
GO	NS	Enrichment	Name	Ratio_in_study	Ratio_in_pop	P_uncorrected	Depth	Study_count	P_bonferroni	P_sidak	P_holm	P_fdr_bh	Study_items
......GO:0006278	BP	e	RNA-dependent DNA biosynthetic process	173/4002	331/12823	3.34988e-06	8	173	0.0203807	0.0198669	0.0191245	5.42039e-05	g10026.t1, g10027.t1, g10125.t1, g10134.t1, g10137.t1, g10138.t1, g10142.t1, g10143.t1, g10148.t1, g10204.t1, g10330.t1, g10332.t1, g10666.t1, g10667.t1, g1076.t1, g10948.t1, g10951.t1, g10960.t1, g10967.t1, g10975.t1, g10996.t1, g10997.t1, g11002.t1, g11010.t1, g11367.t1, g11624.t1, g11635.t1, g11658.t1, g11662.t1, g11668.t1, g11670.t1, g11672.t1, g11675.t1, g11677.t1, g11684.t1, g11686.t1, g117…
.....GO:0071897	BP	e	DNA biosynthetic process	173/4002	353/12823	3.77163e-06	7	173	0.0229466	0.0223681	0.021438	5.71933e-05	g10026.t1, g10027.t1, g10125.t1, g10134.t1, g10137.t1, g10138.t1, g10142.t1, g10143.t1, g10148.t1, g10204.t1, g10330.t1, g10332.t1, g10666.t1, g10667.t1, g1076.t1, g10948.t1, g10951.t1, g10960.t1, g10967.t1, g10975.t1, g10996.t1, g10997.t1, g11002.t1, g11010.t1, g11367.t1, g11624.t1, g11635.t1, g11658.t1, g11662.t1, g11668.t1, g11670.t1, g11672.t1, g11675.t1, g11677.t1, g11684.t1, g11686.t1, g117…
......GO:0035835	BP	e	indole alkaloid biosynthetic process	7/4002	7/12823	0.000287371	6	7	1	1	1	0.00229444	g10547.t1, g10551.t1, g10552.t1, g8045.t1, g8049.t1, g8064.t1, g9366.t1
...GO:0035836	BP	e	ergot alkaloid metabolic process	7/4002	7/12823	0.000287371	7	7	1	1	1	0.00229444	g10547.t1, g10551.t1, g10552.t1, g8045.t1, g8049.t1, g8064.t1, g9366.t1
....GO:0035837	BP	e	ergot alkaloid biosynthetic process	7/4002	7/12823	0.000287371	8	7	1	1	1	0.00229444	g10547.t1, g10551.t1, g10552.t1, g8045.t1, g8049.t1, g8064.t1, g9366.t1
.....GO:0035834	BP	e	indole alkaloid metabolic process	7/4002	7/12823	0.000287371	5	7	1	1	1	0.00229444	g10547.t1, g10551.t1, g10552.t1, g8045.t1, g8049.t1, g8064.t1, g9366.t1
.......GO:0009709	BP	e	terpenoid indole alkaloid biosynthetic process	7/4002	7/12823	0.000287371	7	7	1	1	1	0.00229444	g10547.t1, g10551.t1, g10552.t1, g8045.t1, g8049.t1, g8064.t1, g9366.t1
......GO:0046447	BP	e	terpenoid indole alkaloid metabolic process	7/4002	7/12823	0.000287371	6	7	1	1	1	0.00229444	g10547.t1, g10551.t1, g10552.t1, g8045.t1, g8049.t1, g8064.t1, g9366.t1
.....GO:0009821	BP	e	alkaloid biosynthetic process	7/4002	8/12823	0.00167191	5	7	1	1	1	0.0108907	g10547.t1, g10551.t1, g10552.t1, g8045.t1, g8049.t1, g8064.t1, g9366.t1
.....GO:1990383	BP	e	cellular response to biotin starvation	5/4002	5/12823	0.0029559	7	5	1	1	1	0.0179837	g10478.t1, g11863.t1, g1294.t1, g6141.t1, g7246.t1
.......GO:0010607	BP	e	negative regulation of cytoplasmic mRNA processing body assembly	6/4002	7/12823	0.00472789	8	6	1	1	1	0.0261076	g10464.t1, g10476.t1, g10477.t1, g11864.t1, g11865.t1, g11877.t1
......GO:1902116	BP	e	negative regulation of organelle assembly	6/4002	7/12823	0.00472789	7	6	1	1	1	0.0261076	g10464.t1, g10476.t1, g10477.t1, g11864.t1, g11865.t1, g11877.t1
....GO:0009820	BP	e	alkaloid metabolic process	7/4002	9/12823	0.0054836	4	7	1	1	1	0.030192	g10547.t1, g10551.t1, g10552.t1, g8045.t1, g8049.t1, g8064.t1, g9366.t1
..GO:0043335	BP	e	protein unfolding	7/4002	9/12823	0.0054836	2	7	1	1	1	0.030192	g8655.t1, g8656.t1, g8657.t1, g8658.t1, g8659.t1, g8660.t1, g8661.t1
........GO:0070932	BP	e	histone H3 deacetylation	10/4002	15/12823	0.00865104	10	10	1	1	1	0.0454123	g10478.t1, g11863.t1, g1294.t1, g3934.t1, g4473.t1, g4621.t1, g4624.t1, g4627.t1, g6141.t1, g7246.t1
......GO:0071356	BP	e	cellular response to tumor necrosis factor	4/4002	4/12823	0.00947767	6	4	1	1	1	0.0493261	g10465.t1, g10475.t1, g11866.t1, g11867.t1
.....GO:0034612	BP	e	response to tumor necrosis factor	4/4002	4/12823	0.00947767	5	4	1	1	1	0.0493261	g10465.t1, g10475.t1, g11866.t1, g11867.t1
.........GO:1990678	BP	e	histone H4-K16 deacetylation	5/4002	6/12823	0.0131268	11	5	1	1	1	0.0649295	g10478.t1, g11863.t1, g1294.t1, g6141.t1, g7246.t1
.........GO:0071572	BP	e	histone H3-K56 deacetylation	5/4002	6/12823	0.0131268	11	5	1	1	1	0.0649295	g10478.t1, g11863.t1, g1294.t1, g6141.t1, g7246.t1
.........GO:1990679	BP	e	histone H4-K12 deacetylation	5/4002	6/12823	0.0131268	11	5	1	1	1	0.0649295	g10478.t1, g11863.t1, g1294.t1, g6141.t1, g7246.t1
........GO:1990264	BP	e	peptidyl-tyrosine dephosphorylation involved in inactivation of protein kinase activity	5/4002	6/12823	0.0131268	9	5	1	1	1	0.0649295	g2837.t1, g2840.t1, g2843.t1, g2846.t1, g2849.t1
....GO:1900563	BP	e	dehydroaustinol biosynthetic process	6/4002	8/12823	0.0138958	4	6	1	1	1	0.0685106	g1036.t1, g11198.t1, g11888.t1, g12637.t1, g4676.t1, g6244.t1
...GO:1900558	BP	e	austinol metabolic process	6/4002	8/12823	0.0138958	3	6	1	1	1	0.0685106	g1036.t1, g11198.t1, g11888.t1, g12637.t1, g4676.t1, g6244.t1
...GO:1900561	BP	e	dehydroaustinol metabolic process	6/4002	8/12823	0.0138958	3	6	1	1	1	0.0685106	g1036.t1, g11198.t1, g11888.t1, g12637.t1, g4676.t1, g6244.t1
....GO:1900560	BP	e	austinol biosynthetic process	6/4002	8/12823	0.0138958	4	6	1	1	1	0.0685106	g1036.t1, g11198.t1, g11888.t1, g12637.t1, g4676.t1, g6244.t1
........GO:1902775	BP	e	mitochondrial large ribosomal subunit assembly	3/4002	3/12823	0.0303835	9	3	1	1	1	0.132322	g2791.t1, g2793.t1, g2795.t1
.......GO:0097046	BP	e	replication fork progression beyond termination site	3/4002	3/12823	0.0303835	10	3	1	1	1	0.132322	g1272.t1, g2636.t1, g6164.t1
.......GO:0061668	BP	e	mitochondrial ribosome assembly	3/4002	3/12823	0.0303835	7	3	1	1	1	0.132322	g2791.t1, g2793.t1, g2795.t1
......GO:2000621	BP	e	regulation of DNA replication termination	3/4002	3/12823	0.0303835	9	3	1	1	1	0.132322	g1272.t1, g2636.t1, g6164.t1
.........GO:1990619	BP	e	histone H3-K9 deacetylation	5/4002	7/12823	0.034124	11	5	1	1	1	0.146514	g3934.t1, g4473.t1, g4621.t1, g4624.t1, g4627.t1
.......GO:0032873	BP	e	negative regulation of stress-activated MAPK cascade	5/4002	7/12823	0.034124	9	5	1	1	1	0.146514	g2837.t1, g2840.t1, g2843.t1, g2846.t1, g2849.t1
......GO:0070303	BP	e	negative regulation of stress-activated protein kinase signaling cascade	5/4002	7/12823	0.034124	8	5	1	1	1	0.146514	g2837.t1, g2840.t1, g2843.t1, g2846.t1, g2849.t1
......GO:0032180	BP	e	ubiquinone biosynthetic process from tyrosine	4/4002	5/12823	0.0355647	9	4	1	1	1	0.150154	g1098.t1, g6634.t1, g6646.t1, g7593.t1
.....GO:0042125	BP	e	protein galactosylation	4/4002	5/12823	0.0355647	8	4	1	1	1	0.150154	g1545.t1, g1549.t1, g1553.t1, g1557.t1
....GO:0051306	BP	e	mitotic sister chromatid separation	4/4002	5/12823	0.0355647	4	4	1	1	1	0.150154	g1272.t1, g2636.t1, g6164.t1, g9519.t1
.......GO:0045493	BP	e	xylan catabolic process	4/4002	5/12823	0.0355647	9	4	1	1	1	0.150154	g3165.t1, g3586.t1, g3594.t1, g8394.t1
.......GO:0045491	BP	e	xylan metabolic process	4/4002	5/12823	0.0355647	8	4	1	1	1	0.150154	g3165.t1, g3586.t1, g3594.t1, g8394.t1
.....GO:0071222	BP	e	cellular response to lipopolysaccharide	4/4002	5/12823	0.0355647	6	4	1	1	1	0.150154	g10465.t1, g10475.t1, g11866.t1, g11867.t1
....GO:1903461	BP	e	Okazaki fragment processing involved in mitotic DNA replication	7/4002	11/12823	0.0431856	8	7	1	1	1	0.174579	g11023.t1, g1284.t1, g1293.t1, g4935.t1, g4957.t1, g6142.t1, g6154.t1
....GO:0098656	BP	p	anion transmembrane transport	2/4002	74/12823	7.87566e-07	6	2	0.00479155	0.00467076	0.00478761	5.10756e-05	g12034.t1, g12039.t1
...GO:0040008	BP	p	regulation of growth	5/4002	79/12823	9.96714e-07	3	5	0.00606401	0.00591114	0.00605205	5.10756e-05	g11823.t1, g4939.t1, g4953.t1, g7140.t1, g8518.t1
.....GO:0009451	BP	p	RNA modification	5/4002	79/12823	9.96714e-07	7	5	0.00606401	0.00591114	0.00605205	5.10756e-05	g149.t1, g2775.t1, g3231.t1, g5296.t1, g6865.t1
...GO:0048468	BP	p	cell development	2/4002	79/12823	9.96714e-07	3	2	0.00606401	0.00591114	0.00605205	5.10756e-05	g12010.t1, g2287.t1
.....GO:0032956	BP	p	regulation of actin cytoskeleton organization	3/4002	68/12823	1.00857e-06	7	3	0.00613616	0.00598147	0.00611901	5.10756e-05	g11226.t1, g11227.t1, g449.t1
.......GO:0030071	BP	p	regulation of mitotic metaphase/anaphase transition	3/4002	68/12823	1.00857e-06	9	3	0.00613616	0.00598147	0.00611901	5.10756e-05	g12515.t1, g12517.t1, g3839.t1
......GO:0010965	BP	p	regulation of mitotic sister chromatid separation	3/4002	68/12823	1.00857e-06	7	3	0.00613616	0.00598147	0.00611901	5.10756e-05	g12515.t1, g12517.t1, g3839.t1
....GO:0032970	BP	p	regulation of actin filament-based process	3/4002	68/12823	1.00857e-06	4	3	0.00613616	0.00598147	0.00611901	5.10756e-05	g11226.t1, g11227.t1, g449.t1
....GO:0032535	BP	p	regulation of cellular component size	1/4002	55/12823	1.07992e-06	4	1	0.00657024	0.0064046	0.0065454	5.10756e-05	g3566.t1
...GO:0090066	BP	p	regulation of anatomical structure size	1/4002	55/12823	1.07992e-06	3	1	0.00657024	0.0064046	0.0065454	5.10756e-05	g3566.t1
......GO:0032787	BP	p	monocarboxylic acid metabolic process	8/4002	100/12823	1.08142e-06	6	8	0.00657935	0.00641349	0.00655124	5.10756e-05	g10068.t1, g10478.t1, g11863.t1, g1294.t1, g5866.t1, g6141.t1, g7246.t1, g7413.t1
......GO:0055080	BP	p	cation homeostasis	6/4002	100/12823	1.08142e-06	6	6	0.00657935	0.00641349	0.00655124	5.10756e-05	g10482.t1, g11859.t1, g25.t1, g6802.t1, g6950.t1, g8610.t1
....GO:0050658	BP	p	RNA transport	5/4002	100/12823	1.08142e-06	7	5	0.00657935	0.00641349	0.00655124	5.10756e-05	g1546.t1, g1550.t1, g1554.t1, g4217.t1, g6778.t1
...GO:0051236	BP	p	establishment of RNA localization	5/4002	100/12823	1.08142e-06	3	5	0.00657935	0.00641349	0.00655124	5.10756e-05	g1546.t1, g1550.t1, g1554.t1, g4217.t1, g6778.t1
....GO:0016999	BP	p	antibiotic metabolic process	1/4002	49/12823	1.15458e-06	4	1	0.00702443	0.00684735	0.0069898	5.10756e-05	g10068.t1
......GO:0007088	BP	p	regulation of mitotic nuclear division	4/4002	105/12823	1.16909e-06	7	4	0.00711273	0.00693343	0.00707299	5.10756e-05	g12515.t1, g12517.t1, g3839.t1, g9519.t1
......GO:0010608	BP	p	posttranscriptional regulation of gene expression	8/4002	129/12823	1.19182e-06	6	8	0.00725105	0.00706825	0.00720695	5.10756e-05	g10464.t1, g10476.t1, g10477.t1, g11864.t1, g11865.t1, g11877.t1, g2467.t1, g3202.t1
...GO:0030036	BP	p	actin cytoskeleton organization	2/4002	84/12823	1.20213e-06	6	2	0.00731379	0.00712941	0.0072681	5.10756e-05	g11054.t1, g9717.t1
..GO:0032259	BP	p	methylation	5/4002	84/12823	1.20213e-06	2	5	0.00731379	0.00712941	0.0072681	5.10756e-05	g12325.t1, g12331.t1, g2467.t1, g3101.t1, g5296.t1
...GO:0030435	BP	p	sporulation resulting in formation of a cellular spore	1/4002	84/12823	1.20213e-06	4	1	0.00731379	0.00712941	0.0072681	5.10756e-05	g2287.t1
......GO:0009150	BP	p	purine ribonucleotide metabolic process	6/4002	84/12823	1.20213e-06	9	6	0.00731379	0.00712941	0.0072681	5.10756e-05	g10068.t1, g10165.t1, g1129.t1, g5866.t1, g7413.t1, g7551.t1
....GO:0060341	BP	p	regulation of cellular localization	4/4002	84/12823	1.20213e-06	4	4	0.00731379	0.00712941	0.0072681	5.10756e-05	g11544.t1, g190.t1, g431.t1, g8608.t1
.........GO:0030490	BP	p	maturation of SSU-rRNA	1/4002	88/12823	1.23891e-06	10	1	0.00753753	0.00734751	0.00748426	5.10756e-05	g8811.t1
....GO:0051302	BP	p	regulation of cell division	6/4002	88/12823	1.23891e-06	4	6	0.00753753	0.00734751	0.00748426	5.10756e-05	g11226.t1, g11227.t1, g12515.t1, g12517.t1, g3839.t1, g449.t1
.....GO:1902531	BP	p	regulation of intracellular signal transduction	8/4002	110/12823	1.24213e-06	6	8	0.00755712	0.00736661	0.00750123	5.10756e-05	g10509.t1, g11544.t1, g2837.t1, g2840.t1, g2843.t1, g2846.t1, g2849.t1, g4540.t1
......GO:0090068	BP	p	positive regulation of cell cycle process	7/4002	110/12823	1.24213e-06	6	7	0.00755712	0.00736661	0.00750123	5.10756e-05	g11226.t1, g11227.t1, g12515.t1, g12517.t1, g3839.t1, g449.t1, g9519.t1
...GO:0051656	BP	p	establishment of organelle localization	2/4002	110/12823	1.24213e-06	4	2	0.00755712	0.00736661	0.00750123	5.10756e-05	g4368.t1, g4371.t1
.....GO:0140053	BP	p	mitochondrial gene expression	1/4002	80/12823	1.27573e-06	5	1	0.00776152	0.00756585	0.00770028	5.10756e-05	g12574.t1
.....GO:0045333	BP	p	cellular respiration	3/4002	62/12823	1.27616e-06	5	3	0.00776417	0.00756844	0.00770164	5.10756e-05	g10165.t1, g1129.t1, g7551.t1
.....GO:1903827	BP	p	regulation of cellular protein localization	2/4002	65/12823	1.29786e-06	5	2	0.00789619	0.00769713	0.0078287	5.10756e-05	g11544.t1, g190.t1
....GO:0097435	BP	p	supramolecular fiber organization	2/4002	65/12823	1.29786e-06	4	2	0.00789619	0.00769713	0.0078287	5.10756e-05	g11054.t1, g9717.t1
...GO:0006403	BP	p	RNA localization	7/4002	115/12823	1.30065e-06	3	7	0.00791313	0.00771364	0.00784289	5.10756e-05	g1179.t1, g1546.t1, g1550.t1, g1554.t1, g3101.t1, g4217.t1, g6778.t1
....GO:0051336	BP	p	regulation of hydrolase activity	10/4002	115/12823	1.30065e-06	4	10	0.00791313	0.00771364	0.00784289	5.10756e-05	g10464.t1, g10476.t1, g10477.t1, g10561.t1, g11864.t1, g11865.t1, g11877.t1, g242.t1, g3446.t1, g9519.t1
....GO:0000075	BP	p	cell cycle checkpoint signaling	4/4002	73/12823	1.33574e-06	8	4	0.00812663	0.00792176	0.00805183	5.10756e-05	g10509.t1, g1272.t1, g2636.t1, g6164.t1
....GO:0007127	BP	p	meiosis I	5/4002	73/12823	1.33574e-06	8	5	0.00812663	0.00792176	0.00805183	5.10756e-05	g1272.t1, g2636.t1, g4368.t1, g4371.t1, g6164.t1
....GO:0008654	BP	p	phospholipid biosynthetic process	2/4002	73/12823	1.33574e-06	6	2	0.00812663	0.00792176	0.00805183	5.10756e-05	g11337.t1, g2797.t1
....GO:0090150	BP	p	establishment of protein localization to membrane	5/4002	73/12823	1.33574e-06	6	5	0.00812663	0.00792176	0.00805183	5.10756e-05	g10165.t1, g11823.t1, g4217.t1, g6778.t1, g7551.t1
.....GO:0042273	BP	p	ribosomal large subunit biogenesis	5/4002	93/12823	1.38295e-06	5	5	0.00841386	0.00820175	0.00832535	5.10756e-05	g2791.t1, g2793.t1, g2795.t1, g3426.t1, g5296.t1
......GO:0051168	BP	p	nuclear export	3/4002	93/12823	1.38295e-06	7	3	0.00841386	0.00820175	0.00832535	5.10756e-05	g1546.t1, g1550.t1, g1554.t1
....GO:0045229	BP	p	external encapsulating structure organization	3/4002	66/12823	1.39328e-06	4	3	0.00847669	0.008263	0.00838474	5.10756e-05	g1001.t1, g3566.t1, g6043.t1
.......GO:1901992	BP	p	positive regulation of mitotic cell cycle phase transition	4/4002	66/12823	1.39328e-06	8	4	0.00847669	0.008263	0.00838474	5.10756e-05	g12515.t1, g12517.t1, g3839.t1, g9519.t1
....GO:0098655	BP	p	cation transmembrane transport	4/4002	89/12823	1.39607e-06	6	4	0.00849367	0.00827955	0.00839874	5.10756e-05	g10482.t1, g1129.t1, g11859.t1, g6950.t1
..GO:0061919	BP	p	process utilizing autophagic mechanism	7/4002	89/12823	1.39607e-06	2	7	0.00849367	0.00827955	0.00839874	5.10756e-05	g10766.t1, g7686.t1, g7688.t1, g7690.t1, g7692.t1, g7704.t1, g8608.t1
...GO:0071852	BP	p	fungal-type cell wall organization or biogenesis	3/4002	89/12823	1.39607e-06	3	3	0.00849367	0.00827955	0.00839874	5.10756e-05	g1001.t1, g3566.t1, g6043.t1
.....GO:0098662	BP	p	inorganic cation transmembrane transport	4/4002	77/12823	1.41302e-06	7	4	0.00859682	0.0083801	0.00849509	5.10756e-05	g10482.t1, g1129.t1, g11859.t1, g6950.t1
......GO:0006400	BP	p	tRNA modification	2/4002	59/12823	1.43642e-06	10	2	0.00873918	0.00851887	0.00863288	5.10756e-05	g149.t1, g6865.t1
....GO:0044272	BP	p	sulfur compound biosynthetic process	1/4002	59/12823	1.43642e-06	4	1	0.00873918	0.00851887	0.00863288	5.10756e-05	g10068.t1
.....GO:0010647	BP	p	positive regulation of cell communication	1/4002	59/12823	1.43642e-06	5	1	0.00873918	0.00851887	0.00863288	5.10756e-05	g11544.t1
....GO:0023056	BP	p	positive regulation of signaling	1/4002	47/12823	1.47265e-06	4	1	0.00895958	0.00873372	0.00884619	5.10756e-05	g11544.t1
.....GO:0009967	BP	p	positive regulation of signal transduction	1/4002	47/12823	1.47265e-06	6	1	0.00895958	0.00873372	0.00884619	5.10756e-05	g11544.t1
.....GO:0046395	BP	p	carboxylic acid catabolic process	1/4002	47/12823	1.47265e-06	6	1	0.00895958	0.00873372	0.00884619	5.10756e-05	g10068.t1
....GO:0016054	BP	p	organic acid catabolic process	1/4002	47/12823	1.47265e-06	4	1	0.00895958	0.00873372	0.00884619	5.10756e-05	g10068.t1
......GO:1901990	BP	p	regulation of mitotic cell cycle phase transition	11/4002	147/12823	1.48705e-06	7	11	0.00904724	0.00881916	0.00892233	5.10756e-05	g10509.t1, g10561.t1, g12515.t1, g12517.t1, g2837.t1, g2840.t1, g2843.t1, g2846.t1, g2849.t1, g3839.t1, g9519.t1
...GO:0023051	BP	p	regulation of signaling	12/4002	147/12823	1.48705e-06	3	12	0.00904724	0.00881916	0.00892233	5.10756e-05	g10509.t1, g11544.t1, g12010.t1, g12654.t1, g2555.t1, g2837.t1, g2840.t1, g2843.t1, g2846.t1, g2849.t1, g4540.t1, g485.t1
..GO:0019954	BP	p	asexual reproduction	2/4002	53/12823	1.50458e-06	2	2	0.00915389	0.00892313	0.0090245	5.10756e-05	g12513.t1, g431.t1
.......GO:0031123	BP	p	RNA 3'-end processing	1/4002	53/12823	1.50458e-06	8	1	0.00915389	0.00892313	0.0090245	5.10756e-05	g3221.t1
......GO:0098771	BP	p	inorganic ion homeostasis	6/4002	98/12823	1.50579e-06	6	6	0.00916124	0.00893029	0.00902873	5.10756e-05	g10482.t1, g11859.t1, g25.t1, g6802.t1, g6950.t1, g8610.t1
.......GO:0001932	BP	p	regulation of protein phosphorylation	5/4002	98/12823	1.50579e-06	8	5	0.00916124	0.00893029	0.00902873	5.10756e-05	g2837.t1, g2840.t1, g2843.t1, g2846.t1, g2849.t1
.....GO:0030003	BP	p	cellular cation homeostasis	6/4002	98/12823	1.50579e-06	7	6	0.00916124	0.00893029	0.00902873	5.10756e-05	g10482.t1, g11859.t1, g25.t1, g6802.t1, g6950.t1, g8610.t1
......GO:0033047	BP	p	regulation of mitotic sister chromatid segregation	4/4002	85/12823	1.52906e-06	8	4	0.00930282	0.0090683	0.00916367	5.10756e-05	g12515.t1, g12517.t1, g3839.t1, g9519.t1
...GO:1901615	BP	p	organic hydroxy compound metabolic process	5/4002	85/12823	1.52906e-06	3	5	0.00930282	0.0090683	0.00916367	5.10756e-05	g1001.t1, g1514.t1, g5866.t1, g6043.t1, g7413.t1
....GO:0044270	BP	p	cellular nitrogen compound catabolic process	11/4002	142/12823	1.53097e-06	4	11	0.00931444	0.00907963	0.00917053	5.10756e-05	g1001.t1, g10464.t1, g10476.t1, g10477.t1, g11864.t1, g11865.t1, g11877.t1, g1199.t1, g5866.t1, g6043.t1, g7413.t1
...GO:0005975	BP	p	carbohydrate metabolic process	18/4002	142/12823	1.53097e-06	3	18	0.00931444	0.00907963	0.00917053	5.10756e-05	g1001.t1, g10067.t1, g1514.t1, g1545.t1, g1549.t1, g1553.t1, g1557.t1, g1637.t1, g1638.t1, g2757.t1, g3165.t1, g3586.t1, g3594.t1, g5866.t1, g6043.t1, g6454.t1, g7413.t1, g8394.t1
....GO:0046700	BP	p	heterocycle catabolic process	11/4002	142/12823	1.53097e-06	4	11	0.00931444	0.00907963	0.00917053	5.10756e-05	g1001.t1, g10464.t1, g10476.t1, g10477.t1, g11864.t1, g11865.t1, g11877.t1, g1199.t1, g5866.t1, g6043.t1, g7413.t1
..GO:0019725	BP	p	cellular homeostasis	11/4002	142/12823	1.53097e-06	4	11	0.00931444	0.00907963	0.00917053	5.10756e-05	g10482.t1, g11859.t1, g1466.t1, g190.t1, g25.t1, g4454.t1, g6802.t1, g6950.t1, g7453.t1, g8610.t1, g8774.t1
.......GO:0032446	BP	p	protein modification by small protein conjugation	4/4002	94/12823	1.57294e-06	8	4	0.00956977	0.00932852	0.00941562	5.10756e-05	g2287.t1, g4217.t1, g6778.t1, g7453.t1
....GO:0051983	BP	p	regulation of chromosome segregation	4/4002	94/12823	1.57294e-06	4	4	0.00956977	0.00932852	0.00941562	5.10756e-05	g12515.t1, g12517.t1, g3839.t1, g9519.t1
.GO:0044419	BP	p	biological process involved in interspecies interaction between organisms	8/4002	94/12823	1.57294e-06	1	8	0.00956977	0.00932852	0.00941562	5.10756e-05	g10465.t1, g10475.t1, g11866.t1, g11867.t1, g25.t1, g4217.t1, g6778.t1, g8518.t1
...GO:0000910	BP	p	cytokinesis	7/4002	94/12823	1.57294e-06	3	7	0.00956977	0.00932852	0.00941562	5.10756e-05	g11054.t1, g11226.t1, g11227.t1, g12513.t1, g431.t1, g449.t1, g9717.t1
...GO:0032989	BP	p	cellular component morphogenesis	1/4002	56/12823	1.59062e-06	4	1	0.00967734	0.00943338	0.0095151	5.10756e-05	g608.t1
...GO:0030437	BP	p	ascospore formation	1/4002	56/12823	1.59062e-06	6	1	0.00967734	0.00943338	0.0095151	5.10756e-05	g2287.t1
...GO:0006979	BP	p	response to oxidative stress	4/4002	107/12823	1.59622e-06	3	4	0.00971142	0.0094666	0.00954542	5.10756e-05	g10559.t1, g1466.t1, g390.t1, g4454.t1
....GO:0034599	BP	p	cellular response to oxidative stress	4/4002	103/12823	1.60677e-06	5	4	0.00977562	0.00952918	0.00960369	5.10756e-05	g10559.t1, g1466.t1, g390.t1, g4454.t1
.....GO:0006401	BP	p	RNA catabolic process	9/4002	103/12823	1.60677e-06	7	9	0.00977562	0.00952918	0.00960369	5.10756e-05	g1001.t1, g10464.t1, g10476.t1, g10477.t1, g11864.t1, g11865.t1, g11877.t1, g1199.t1, g6043.t1
......GO:0090501	BP	p	RNA phosphodiester bond hydrolysis	3/4002	103/12823	1.60677e-06	7	3	0.00977562	0.00952918	0.00960369	5.10756e-05	g1001.t1, g3221.t1, g6043.t1
..GO:0071554	BP	p	cell wall organization or biogenesis	7/4002	103/12823	1.60677e-06	2	7	0.00977562	0.00952918	0.00960369	5.10756e-05	g1001.t1, g3165.t1, g3566.t1, g3586.t1, g3594.t1, g6043.t1, g8394.t1
....GO:0072521	BP	p	purine-containing compound metabolic process	6/4002	103/12823	1.60677e-06	4	6	0.00977562	0.00952918	0.00960369	5.10756e-05	g10068.t1, g10165.t1, g1129.t1, g5866.t1, g7413.t1, g7551.t1
....GO:0008610	BP	p	lipid biosynthetic process	2/4002	127/12823	1.62568e-06	4	2	0.00989065	0.00964131	0.00970857	5.10756e-05	g11337.t1, g2797.t1
...GO:0044182	BP	p	filamentous growth of a population of unicellular organisms	11/4002	127/12823	1.62568e-06	3	11	0.00989065	0.00964131	0.00970857	5.10756e-05	g10464.t1, g10476.t1, g10477.t1, g1179.t1, g11864.t1, g11865.t1, g11877.t1, g190.t1, g4939.t1, g4953.t1, g8518.t1
......GO:0006417	BP	p	regulation of translation	8/4002	112/12823	1.62701e-06	7	8	0.00989874	0.0096492	0.00971326	5.10756e-05	g10464.t1, g10476.t1, g10477.t1, g11864.t1, g11865.t1, g11877.t1, g2467.t1, g3202.t1
......GO:0006468	BP	p	protein phosphorylation	9/4002	117/12823	1.64053e-06	7	9	0.00998099	0.00972937	0.00979232	5.10756e-05	g1001.t1, g12010.t1, g12654.t1, g190.t1, g235.t1, g2555.t1, g3202.t1, g3435.t1, g6043.t1
........GO:0008033	BP	p	tRNA processing	2/4002	78/12823	1.66873e-06	9	2	0.0101526	0.00989662	0.00995899	5.10756e-05	g149.t1, g6865.t1
...GO:0140013	BP	p	meiotic nuclear division	6/4002	82/12823	1.68438e-06	7	6	0.0102477	0.0099894	0.0100507	5.10756e-05	g1272.t1, g2636.t1, g4368.t1, g4371.t1, g6164.t1, g9519.t1
...GO:0010035	BP	p	response to inorganic substance	3/4002	60/12823	1.68488e-06	3	3	0.0102508	0.00999239	0.010052	5.10756e-05	g242.t1, g3446.t1, g8518.t1
....GO:0045017	BP	p	glycerolipid biosynthetic process	2/4002	60/12823	1.68488e-06	6	2	0.0102508	0.00999239	0.010052	5.10756e-05	g11337.t1, g2797.t1
....GO:0051049	BP	p	regulation of transport	8/4002	108/12823	1.6863e-06	4	8	0.0102595	0.0100008	0.0100554	5.10756e-05	g11544.t1, g11823.t1, g190.t1, g2616.t1, g431.t1, g500.t1, g8518.t1, g8608.t1
.....GO:0042274	BP	p	ribosomal small subunit biogenesis	1/4002	108/12823	1.6863e-06	5	1	0.0102595	0.0100008	0.0100554	5.10756e-05	g8811.t1
......GO:1902099	BP	p	regulation of metaphase/anaphase transition of cell cycle	3/4002	70/12823	1.70909e-06	8	3	0.0103981	0.010136	0.0101879	5.10756e-05	g12515.t1, g12517.t1, g3839.t1
.......GO:2001252	BP	p	positive regulation of chromosome organization	4/4002	70/12823	1.70909e-06	7	4	0.0103981	0.010136	0.0101879	5.10756e-05	g1199.t1, g12515.t1, g12517.t1, g3839.t1
.....GO:1905818	BP	p	regulation of chromosome separation	3/4002	70/12823	1.70909e-06	6	3	0.0103981	0.010136	0.0101879	5.10756e-05	g12515.t1, g12517.t1, g3839.t1
.....GO:0044257	BP	p	cellular protein catabolic process	13/4002	190/12823	1.71049e-06	6	13	0.0104066	0.0101443	0.0101911	5.10756e-05	g12515.t1, g12517.t1, g1466.t1, g2287.t1, g242.t1, g3446.t1, g3839.t1, g4217.t1, g4454.t1, g6778.t1, g7453.t1, g8608.t1, g8774.t1
....GO:0098657	BP	p	import into cell	8/4002	99/12823	1.72915e-06	4	8	0.0105201	0.0102549	0.0103005	5.10756e-05	g10373.t1, g10375.t1, g10377.t1, g25.t1, g2616.t1, g500.t1, g7458.t1, g8774.t1
......GO:0051247	BP	p	positive regulation of protein metabolic process	6/4002	160/12823	1.73283e-06	6	6	0.0105425	0.0102768	0.0103207	5.10756e-05	g12515.t1, g12517.t1, g242.t1, g3202.t1, g3446.t1, g3839.t1
......GO:0032270	BP	p	positive regulation of cellular protein metabolic process	6/4002	160/12823	1.73283e-06	7	6	0.0105425	0.0102768	0.0103207	5.10756e-05	g12515.t1, g12517.t1, g242.t1, g3202.t1, g3446.t1, g3839.t1
...GO:0006790	BP	p	sulfur compound metabolic process	3/4002	113/12823	1.7455e-06	3	3	0.0106196	0.0103519	0.0103927	5.10756e-05	g10068.t1, g6802.t1, g8610.t1
...GO:0055086	BP	p	nucleobase-containing small molecule metabolic process	9/4002	172/12823	1.7581e-06	5	9	0.0106963	0.0104266	0.010466	5.10756e-05	g10068.t1, g10165.t1, g1129.t1, g2775.t1, g5689.t1, g5707.t1, g5866.t1, g7413.t1, g7551.t1
.....GO:0006351	BP	p	transcription, DNA-templated	14/4002	172/12823	1.7581e-06	9	14	0.0106963	0.0104266	0.010466	5.10756e-05	g10464.t1, g10476.t1, g10477.t1, g1179.t1, g11864.t1, g11865.t1, g11877.t1, g1231.t1, g1232.t1, g1546.t1, g1550.t1, g1554.t1, g4939.t1, g4953.t1
......GO:0097659	BP	p	nucleic acid-templated transcription	14/4002	172/12823	1.7581e-06	8	14	0.0106963	0.0104266	0.010466	5.10756e-05	g10464.t1, g10476.t1, g10477.t1, g1179.t1, g11864.t1, g11865.t1, g11877.t1, g1231.t1, g1232.t1, g1546.t1, g1550.t1, g1554.t1, g4939.t1, g4953.t1
....GO:0022411	BP	p	cellular component disassembly	6/4002	90/12823	1.7703e-06	4	6	0.0107705	0.010499	0.0105333	5.10756e-05	g11974.t1, g11975.t1, g2467.t1, g4217.t1, g6778.t1, g8774.t1
.....GO:0033045	BP	p	regulation of sister chromatid segregation	4/4002	90/12823	1.7703e-06	7	4	0.0107705	0.010499	0.0105333	5.10756e-05	g12515.t1, g12517.t1, g3839.t1, g9519.t1
......GO:0051493	BP	p	regulation of cytoskeleton organization	4/4002	90/12823	1.7703e-06	6	4	0.0107705	0.010499	0.0105333	5.10756e-05	g11226.t1, g11227.t1, g449.t1, g9519.t1
....GO:0072657	BP	p	protein localization to membrane	5/4002	90/12823	1.7703e-06	5	5	0.0107705	0.010499	0.0105333	5.10756e-05	g10165.t1, g11823.t1, g4217.t1, g6778.t1, g7551.t1
...GO:0034293	BP	p	sexual sporulation	1/4002	67/12823	1.77915e-06	3	1	0.0108244	0.0105515	0.010577	5.10756e-05	g2287.t1
...GO:0043935	BP	p	sexual sporulation resulting in formation of a cellular spore	1/4002	67/12823	1.77915e-06	5	1	0.0108244	0.0105515	0.010577	5.10756e-05	g2287.t1
....GO:0051604	BP	p	protein maturation	1/4002	67/12823	1.77915e-06	5	1	0.0108244	0.0105515	0.010577	5.10756e-05	g1275.t1
.....GO:0071824	BP	p	protein-DNA complex subunit organization	10/4002	118/12823	1.78592e-06	5	10	0.0108655	0.0105916	0.0106101	5.10756e-05	g10478.t1, g11863.t1, g1294.t1, g1657.t1, g4368.t1, g4371.t1, g6141.t1, g7140.t1, g7246.t1, g8518.t1
.....GO:0006820	BP	p	anion transport	9/4002	118/12823	1.78592e-06	5	9	0.0108655	0.0105916	0.0106101	5.10756e-05	g10373.t1, g10375.t1, g10377.t1, g12034.t1, g12039.t1, g242.t1, g3446.t1, g7458.t1, g8774.t1
..GO:0031503	BP	p	protein-containing complex localization	3/4002	118/12823	1.78592e-06	2	3	0.0108655	0.0105916	0.0106101	5.10756e-05	g1546.t1, g1550.t1, g1554.t1
..GO:0007059	BP	p	chromosome segregation	14/4002	118/12823	1.78592e-06	2	14	0.0108655	0.0105916	0.0106101	5.10756e-05	g11023.t1, g1272.t1, g1284.t1, g1293.t1, g2636.t1, g4368.t1, g4371.t1, g4572.t1, g4935.t1, g4957.t1, g6142.t1, g6154.t1, g6164.t1, g9519.t1
........GO:0000398	BP	p	mRNA splicing, via spliceosome	12/4002	118/12823	1.78592e-06	11	12	0.0108655	0.0105916	0.0106101	5.10756e-05	g10465.t1, g10475.t1, g10637.t1, g1179.t1, g11866.t1, g11867.t1, g11974.t1, g11975.t1, g3101.t1, g5380.t1, g608.t1, g9051.t1
......GO:0006366	BP	p	transcription by RNA polymerase II	14/4002	138/12823	1.79627e-06	10	14	0.0109285	0.010653	0.0106627	5.10756e-05	g10464.t1, g10476.t1, g10477.t1, g1179.t1, g11864.t1, g11865.t1, g11877.t1, g1231.t1, g1232.t1, g1546.t1, g1550.t1, g1554.t1, g4939.t1, g4953.t1
.....GO:0009117	BP	p	nucleotide metabolic process	8/4002	138/12823	1.79627e-06	7	8	0.0109285	0.010653	0.0106627	5.10756e-05	g10068.t1, g10165.t1, g1129.t1, g5689.t1, g5707.t1, g5866.t1, g7413.t1, g7551.t1
.....GO:0006913	BP	p	nucleocytoplasmic transport	6/4002	123/12823	1.80934e-06	6	6	0.011008	0.0107305	0.0107366	5.10756e-05	g1546.t1, g1550.t1, g1554.t1, g3426.t1, g4217.t1, g6778.t1
........GO:0000375	BP	p	RNA splicing, via transesterification reactions	12/4002	123/12823	1.80934e-06	9	12	0.011008	0.0107305	0.0107366	5.10756e-05	g10465.t1, g10475.t1, g10637.t1, g1179.t1, g11866.t1, g11867.t1, g11974.t1, g11975.t1, g3101.t1, g5380.t1, g608.t1, g9051.t1
....GO:0051169	BP	p	nuclear transport	6/4002	123/12823	1.80934e-06	5	6	0.011008	0.0107305	0.0107366	5.10756e-05	g1546.t1, g1550.t1, g1554.t1, g3426.t1, g4217.t1, g6778.t1
......GO:0010638	BP	p	positive regulation of organelle organization	9/4002	123/12823	1.80934e-06	6	9	0.011008	0.0107305	0.0107366	5.10756e-05	g11226.t1, g11227.t1, g11544.t1, g1199.t1, g12515.t1, g12517.t1, g3839.t1, g449.t1, g9519.t1
....GO:1901605	BP	p	alpha-amino acid metabolic process	4/4002	123/12823	1.80934e-06	7	4	0.011008	0.0107305	0.0107366	5.10756e-05	g1098.t1, g6634.t1, g6646.t1, g7593.t1
.....GO:0010498	BP	p	proteasomal protein catabolic process	9/4002	133/12823	1.8127e-06	7	9	0.0110284	0.0107504	0.0107475	5.10756e-05	g12515.t1, g12517.t1, g2287.t1, g242.t1, g3446.t1, g3839.t1, g4217.t1, g6778.t1, g8608.t1
......GO:0051783	BP	p	regulation of nuclear division	4/4002	133/12823	1.8127e-06	6	4	0.0110284	0.0107504	0.0107475	5.10756e-05	g12515.t1, g12517.t1, g3839.t1, g9519.t1
...GO:0030154	BP	p	cell differentiation	5/4002	133/12823	1.8127e-06	3	5	0.0110284	0.0107504	0.0107475	5.10756e-05	g12010.t1, g2287.t1, g4939.t1, g4953.t1, g8518.t1
.......GO:0006397	BP	p	mRNA processing	13/4002	155/12823	1.81721e-06	8	13	0.0110559	0.0107772	0.0107688	5.10756e-05	g10465.t1, g10475.t1, g10637.t1, g1179.t1, g11866.t1, g11867.t1, g11974.t1, g11975.t1, g3101.t1, g3221.t1, g5380.t1, g608.t1, g9051.t1
.....GO:0031329	BP	p	regulation of cellular catabolic process	14/4002	155/12823	1.81721e-06	5	14	0.0110559	0.0107772	0.0107688	5.10756e-05	g10464.t1, g10476.t1, g10477.t1, g11864.t1, g11865.t1, g11877.t1, g12515.t1, g12517.t1, g190.t1, g3839.t1, g4540.t1, g4939.t1, g4953.t1, g8774.t1
.....GO:0007010	BP	p	cytoskeleton organization	2/4002	155/12823	1.81721e-06	5	2	0.0110559	0.0107772	0.0107688	5.10756e-05	g11054.t1, g9717.t1
.....GO:0045787	BP	p	positive regulation of cell cycle	12/4002	128/12823	1.81765e-06	5	12	0.0110586	0.0107798	0.0107659	5.10756e-05	g11226.t1, g11227.t1, g12515.t1, g12517.t1, g3839.t1, g449.t1, g8163.t1, g8164.t1, g8165.t1, g8168.t1, g8179.t1, g9519.t1
.....GO:0015931	BP	p	nucleobase-containing compound transport	8/4002	128/12823	1.81765e-06	5	8	0.0110586	0.0107798	0.0107659	5.10756e-05	g1546.t1, g1550.t1, g1554.t1, g242.t1, g3446.t1, g4217.t1, g6778.t1, g8774.t1
......GO:0010948	BP	p	negative regulation of cell cycle process	10/4002	128/12823	1.81765e-06	6	10	0.0110586	0.0107798	0.0107659	5.10756e-05	g10509.t1, g10561.t1, g1272.t1, g2636.t1, g2837.t1, g2840.t1, g2843.t1, g2846.t1, g2849.t1, g6164.t1
....GO:0048878	BP	p	chemical homeostasis	7/4002	128/12823	1.81765e-06	4	7	0.0110586	0.0107798	0.0107659	5.10756e-05	g10482.t1, g11859.t1, g190.t1, g25.t1, g6802.t1, g6950.t1, g8610.t1
.......GO:0090502	BP	p	RNA phosphodiester bond hydrolysis, endonucleolytic	2/4002	71/12823	1.83837e-06	8	2	0.0111847	0.0109027	0.0108813	5.10756e-05	g1001.t1, g6043.t1
.......GO:1901989	BP	p	positive regulation of cell cycle phase transition	4/4002	71/12823	1.83837e-06	7	4	0.0111847	0.0109027	0.0108813	5.10756e-05	g12515.t1, g12517.t1, g3839.t1, g9519.t1
....GO:0015980	BP	p	energy derivation by oxidation of organic compounds	4/4002	86/12823	1.84932e-06	4	4	0.0112513	0.0109676	0.0109388	5.10756e-05	g10068.t1, g10165.t1, g1129.t1, g7551.t1
.....GO:0006163	BP	p	purine nucleotide metabolic process	6/4002	86/12823	1.84932e-06	8	6	0.0112513	0.0109676	0.0109388	5.10756e-05	g10068.t1, g10165.t1, g1129.t1, g5866.t1, g7413.t1, g7551.t1
..GO:0048646	BP	p	anatomical structure formation involved in morphogenesis	1/4002	86/12823	1.84932e-06	2	1	0.0112513	0.0109676	0.0109388	5.10756e-05	g2287.t1
..GO:0030029	BP	p	actin filament-based process	2/4002	86/12823	1.84932e-06	2	2	0.0112513	0.0109676	0.0109388	5.10756e-05	g11054.t1, g9717.t1
.....GO:1901293	BP	p	nucleoside phosphate biosynthetic process	6/4002	86/12823	1.84932e-06	7	6	0.0112513	0.0109676	0.0109388	5.10756e-05	g10068.t1, g1129.t1, g5689.t1, g5707.t1, g5866.t1, g7413.t1
......GO:0009165	BP	p	nucleotide biosynthetic process	6/4002	86/12823	1.84932e-06	8	6	0.0112513	0.0109676	0.0109388	5.10756e-05	g10068.t1, g1129.t1, g5689.t1, g5707.t1, g5866.t1, g7413.t1
....GO:0006873	BP	p	cellular ion homeostasis	6/4002	104/12823	1.8627e-06	6	6	0.0113327	0.011047	0.0110067	5.10756e-05	g10482.t1, g11859.t1, g25.t1, g6802.t1, g6950.t1, g8610.t1
.....GO:0006812	BP	p	cation transport	5/4002	104/12823	1.8627e-06	5	5	0.0113327	0.011047	0.0110067	5.10756e-05	g10482.t1, g1129.t1, g11859.t1, g25.t1, g6950.t1
.......GO:0016072	BP	p	rRNA metabolic process	3/4002	211/12823	1.88395e-06	8	3	0.011462	0.011173	0.0111285	5.10756e-05	g1657.t1, g5296.t1, g8811.t1
..GO:0009628	BP	p	response to abiotic stimulus	21/4002	167/12823	1.89178e-06	2	21	0.0115096	0.0112194	0.0111728	5.10756e-05	g10559.t1, g235.t1, g2837.t1, g2840.t1, g2843.t1, g2846.t1, g2849.t1, g3101.t1, g3202.t1, g3435.t1, g4217.t1, g6778.t1, g8518.t1, g8655.t1, g8656.t1, g8657.t1, g8658.t1, g8659.t1, g8660.t1, g8661.t1, g9674.t1
....GO:0030163	BP	p	protein catabolic process	13/4002	198/12823	1.89563e-06	5	13	0.011533	0.0112422	0.0111937	5.10756e-05	g12515.t1, g12517.t1, g1466.t1, g2287.t1, g242.t1, g3446.t1, g3839.t1, g4217.t1, g4454.t1, g6778.t1, g7453.t1, g8608.t1, g8774.t1
.....GO:0007346	BP	p	regulation of mitotic cell cycle	17/4002	198/12823	1.89563e-06	5	17	0.011533	0.0112422	0.0111937	5.10756e-05	g10509.t1, g10561.t1, g11226.t1, g11227.t1, g12515.t1, g12517.t1, g1272.t1, g2636.t1, g2837.t1, g2840.t1, g2843.t1, g2846.t1, g2849.t1, g3839.t1, g449.t1, g6164.t1, g9519.t1
...GO:0031668	BP	p	cellular response to extracellular stimulus	18/4002	150/12823	1.90147e-06	4	18	0.0115686	0.0112769	0.0112244	5.10756e-05	g10478.t1, g1179.t1, g11863.t1, g1231.t1, g1232.t1, g1294.t1, g190.t1, g235.t1, g2837.t1, g2840.t1, g2843.t1, g2846.t1, g2849.t1, g3435.t1, g4540.t1, g6141.t1, g7246.t1, g8518.t1
..GO:0030447	BP	p	filamentous growth	11/4002	150/12823	1.90147e-06	2	11	0.0115686	0.0112769	0.0112244	5.10756e-05	g10464.t1, g10476.t1, g10477.t1, g1179.t1, g11864.t1, g11865.t1, g11877.t1, g190.t1, g4939.t1, g4953.t1, g8518.t1
.....GO:0048285	BP	p	organelle fission	14/4002	150/12823	1.90147e-06	5	14	0.0115686	0.0112769	0.0112244	5.10756e-05	g11023.t1, g1272.t1, g1284.t1, g1293.t1, g2636.t1, g4368.t1, g4371.t1, g4572.t1, g4935.t1, g4957.t1, g6142.t1, g6154.t1, g6164.t1, g9519.t1
...GO:0071496	BP	p	cellular response to external stimulus	18/4002	150/12823	1.90147e-06	3	18	0.0115686	0.0112769	0.0112244	5.10756e-05	g10478.t1, g1179.t1, g11863.t1, g1231.t1, g1232.t1, g1294.t1, g190.t1, g235.t1, g2837.t1, g2840.t1, g2843.t1, g2846.t1, g2849.t1, g3435.t1, g4540.t1, g6141.t1, g7246.t1, g8518.t1
....GO:0009966	BP	p	regulation of signal transduction	12/4002	144/12823	1.90416e-06	5	12	0.0115849	0.0112929	0.0112327	5.10756e-05	g10509.t1, g11544.t1, g12010.t1, g12654.t1, g2555.t1, g2837.t1, g2840.t1, g2843.t1, g2846.t1, g2849.t1, g4540.t1, g485.t1
....GO:0061024	BP	p	membrane organization	22/4002	173/12823	1.91287e-06	4	22	0.0116379	0.0113445	0.0112821	5.10756e-05	g10165.t1, g10373.t1, g10375.t1, g10377.t1, g10559.t1, g10766.t1, g11226.t1, g11227.t1, g11337.t1, g11544.t1, g11823.t1, g242.t1, g3446.t1, g449.t1, g7458.t1, g7551.t1, g7686.t1, g7688.t1, g7690.t1, g7692.t1, g7704.t1, g8774.t1
........GO:0045944	BP	p	positive regulation of transcription by RNA polymerase II	23/4002	173/12823	1.91287e-06	11	23	0.0116379	0.0113445	0.0112821	5.10756e-05	g10464.t1, g10476.t1, g10477.t1, g1179.t1, g11864.t1, g11865.t1, g11877.t1, g1231.t1, g1232.t1, g12515.t1, g12517.t1, g3101.t1, g3839.t1, g3934.t1, g4473.t1, g4621.t1, g4624.t1, g4627.t1, g4939.t1, g4953.t1, g7140.t1, g8518.t1, g9674.t1
..GO:0022413	BP	p	reproductive process in single-celled organism	6/4002	87/12823	1.93268e-06	2	6	0.0117584	0.011462	0.0113951	5.10756e-05	g2287.t1, g8163.t1, g8164.t1, g8165.t1, g8168.t1, g8179.t1
....GO:0046486	BP	p	glycerolipid metabolic process	3/4002	87/12823	1.93268e-06	5	3	0.0117584	0.011462	0.0113951	5.10756e-05	g11337.t1, g2797.t1, g485.t1
.....GO:0050801	BP	p	ion homeostasis	6/4002	109/12823	1.9729e-06	5	6	0.0120031	0.0117005	0.0116282	5.10756e-05	g10482.t1, g11859.t1, g25.t1, g6802.t1, g6950.t1, g8610.t1
.......GO:0042325	BP	p	regulation of phosphorylation	5/4002	109/12823	1.9729e-06	7	5	0.0120031	0.0117005	0.0116282	5.10756e-05	g2837.t1, g2840.t1, g2843.t1, g2846.t1, g2849.t1
..GO:0009653	BP	p	anatomical structure morphogenesis	3/4002	109/12823	1.9729e-06	2	3	0.0120031	0.0117005	0.0116282	5.10756e-05	g12010.t1, g2287.t1, g608.t1
......GO:0070647	BP	p	protein modification by small protein conjugation or removal	10/4002	145/12823	1.98459e-06	7	10	0.0120742	0.0117698	0.0116912	5.10756e-05	g1466.t1, g2287.t1, g242.t1, g3446.t1, g4217.t1, g4454.t1, g6778.t1, g7453.t1, g8608.t1, g8774.t1
....GO:1901361	BP	p	organic cyclic compound catabolic process	11/4002	145/12823	1.98459e-06	4	11	0.0120742	0.0117698	0.0116912	5.10756e-05	g1001.t1, g10464.t1, g10476.t1, g10477.t1, g11864.t1, g11865.t1, g11877.t1, g1199.t1, g5866.t1, g6043.t1, g7413.t1
.........GO:0045292	BP	p	mRNA cis splicing, via spliceosome	2/4002	83/12823	1.99229e-06	12	2	0.0121211	0.0118155	0.0117326	5.10756e-05	g5380.t1, g608.t1
...GO:0061982	BP	p	meiosis I cell cycle process	6/4002	83/12823	1.99229e-06	4	6	0.0121211	0.0118155	0.0117326	5.10756e-05	g12010.t1, g1272.t1, g2636.t1, g4368.t1, g4371.t1, g6164.t1
....GO:0098660	BP	p	inorganic ion transmembrane transport	8/4002	95/12823	1.99242e-06	6	8	0.0121219	0.0118163	0.0117293	5.10756e-05	g10373.t1, g10375.t1, g10377.t1, g10482.t1, g1129.t1, g11859.t1, g6950.t1, g7458.t1
.....GO:0009259	BP	p	ribonucleotide metabolic process	8/4002	95/12823	1.99242e-06	8	8	0.0121219	0.0118163	0.0117293	5.10756e-05	g10068.t1, g10165.t1, g1129.t1, g5689.t1, g5707.t1, g5866.t1, g7413.t1, g7551.t1
..GO:0043934	BP	p	sporulation	1/4002	91/12823	2.02906e-06	2	1	0.0123448	0.0120336	0.011941	5.10756e-05	g2287.t1
...GO:0071166	BP	p	ribonucleoprotein complex localization	3/4002	91/12823	2.02906e-06	3	3	0.0123448	0.0120336	0.011941	5.10756e-05	g1546.t1, g1550.t1, g1554.t1
......GO:0045931	BP	p	positive regulation of mitotic cell cycle	7/4002	91/12823	2.02906e-06	6	7	0.0123448	0.0120336	0.011941	5.10756e-05	g11226.t1, g11227.t1, g12515.t1, g12517.t1, g3839.t1, g449.t1, g9519.t1
....GO:0048584	BP	p	positive regulation of response to stimulus	4/4002	91/12823	2.02906e-06	4	4	0.0123448	0.0120336	0.011941	5.10756e-05	g11544.t1, g3101.t1, g4217.t1, g6778.t1
...GO:0071426	BP	p	ribonucleoprotein complex export from nucleus	3/4002	91/12823	2.02906e-06	8	3	0.0123448	0.0120336	0.011941	5.10756e-05	g1546.t1, g1550.t1, g1554.t1
...GO:0006520	BP	p	cellular amino acid metabolic process	4/4002	168/12823	2.03304e-06	6	4	0.012369	0.0120572	0.0119543	5.10756e-05	g1098.t1, g6634.t1, g6646.t1, g7593.t1
......GO:0033044	BP	p	regulation of chromosome organization	15/4002	168/12823	2.03304e-06	6	15	0.012369	0.0120572	0.0119543	5.10756e-05	g10184.t1, g1199.t1, g12515.t1, g12517.t1, g2378.t1, g3839.t1, g3934.t1, g4473.t1, g4621.t1, g4624.t1, g4627.t1, g7140.t1, g8774.t1, g9519.t1, g9674.t1
......GO:0002181	BP	p	cytoplasmic translation	4/4002	162/12823	2.0349e-06	8	4	0.0123804	0.0120682	0.0119612	5.10756e-05	g2467.t1, g4217.t1, g6778.t1, g8811.t1
....GO:0031505	BP	p	fungal-type cell wall organization	3/4002	64/12823	2.04677e-06	6	3	0.0124526	0.0121386	0.0120289	5.10756e-05	g1001.t1, g3566.t1, g6043.t1
....GO:0010256	BP	p	endomembrane system organization	4/4002	64/12823	2.04677e-06	4	4	0.0124526	0.0121386	0.0120289	5.10756e-05	g10559.t1, g242.t1, g3446.t1, g8774.t1
.......GO:2001251	BP	p	negative regulation of chromosome organization	3/4002	64/12823	2.04677e-06	7	3	0.0124526	0.0121386	0.0120289	5.10756e-05	g1199.t1, g7140.t1, g9674.t1
...GO:0051668	BP	p	localization within membrane	5/4002	114/12823	2.05999e-06	3	5	0.012533	0.012217	0.0120942	5.10756e-05	g10165.t1, g11823.t1, g4217.t1, g6778.t1, g7551.t1
......GO:0010639	BP	p	negative regulation of organelle organization	9/4002	114/12823	2.05999e-06	6	9	0.012533	0.012217	0.0120942	5.10756e-05	g10464.t1, g10476.t1, g10477.t1, g11864.t1, g11865.t1, g11877.t1, g1199.t1, g7140.t1, g9674.t1
.....GO:0045786	BP	p	negative regulation of cell cycle	12/4002	140/12823	2.06525e-06	5	12	0.012565	0.0122482	0.0121209	5.10756e-05	g10509.t1, g10561.t1, g11544.t1, g1272.t1, g190.t1, g2636.t1, g2837.t1, g2840.t1, g2843.t1, g2846.t1, g2849.t1, g6164.t1
....GO:0019439	BP	p	aromatic compound catabolic process	11/4002	140/12823	2.06525e-06	4	11	0.012565	0.0122482	0.0121209	5.10756e-05	g1001.t1, g10464.t1, g10476.t1, g10477.t1, g11864.t1, g11865.t1, g11877.t1, g1199.t1, g5866.t1, g6043.t1, g7413.t1
....GO:0006753	BP	p	nucleoside phosphate metabolic process	8/4002	140/12823	2.06525e-06	6	8	0.012565	0.0122482	0.0121209	5.10756e-05	g10068.t1, g10165.t1, g1129.t1, g5689.t1, g5707.t1, g5866.t1, g7413.t1, g7551.t1
....GO:0072594	BP	p	establishment of protein localization to organelle	16/4002	206/12823	2.06974e-06	6	16	0.0125923	0.0122749	0.0121411	5.10756e-05	g10165.t1, g10614.t1, g10766.t1, g11823.t1, g242.t1, g25.t1, g3426.t1, g3446.t1, g4217.t1, g6778.t1, g7551.t1, g7686.t1, g7688.t1, g7690.t1, g7692.t1, g7704.t1
..GO:0051321	BP	p	meiotic cell cycle	9/4002	193/12823	2.07226e-06	3	9	0.0126076	0.0122898	0.0121538	5.10756e-05	g12010.t1, g1272.t1, g2287.t1, g2636.t1, g4368.t1, g4371.t1, g6164.t1, g9519.t1, g9674.t1
.....GO:0043549	BP	p	regulation of kinase activity	5/4002	75/12823	2.10567e-06	8	5	0.0128109	0.0124879	0.0123476	5.10756e-05	g2837.t1, g2840.t1, g2843.t1, g2846.t1, g2849.t1
.......GO:0006399	BP	p	tRNA metabolic process	2/4002	134/12823	2.12013e-06	8	2	0.0128989	0.0125737	0.0124282	5.10756e-05	g149.t1, g6865.t1
.......GO:0008380	BP	p	RNA splicing	12/4002	134/12823	2.12013e-06	8	12	0.0128989	0.0125737	0.0124282	5.10756e-05	g10465.t1, g10475.t1, g10637.t1, g1179.t1, g11866.t1, g11867.t1, g11974.t1, g11975.t1, g3101.t1, g5380.t1, g608.t1, g9051.t1
.........GO:0000377	BP	p	RNA splicing, via transesterification reactions with bulged adenosine as nucleophile	12/4002	119/12823	2.12491e-06	10	12	0.012928	0.0126021	0.012452	5.10756e-05	g10465.t1, g10475.t1, g10637.t1, g1179.t1, g11866.t1, g11867.t1, g11974.t1, g11975.t1, g3101.t1, g5380.t1, g608.t1, g9051.t1
...GO:0055082	BP	p	cellular chemical homeostasis	7/4002	119/12823	2.12491e-06	5	7	0.012928	0.0126021	0.012452	5.10756e-05	g10482.t1, g11859.t1, g190.t1, g25.t1, g6802.t1, g6950.t1, g8610.t1
..GO:0048856	BP	p	anatomical structure development	4/4002	135/12823	2.14183e-06	2	4	0.0130309	0.0127024	0.0125468	5.10756e-05	g12010.t1, g2287.t1, g3101.t1, g608.t1
.....GO:0070925	BP	p	organelle assembly	6/4002	135/12823	2.14183e-06	5	6	0.0130309	0.0127024	0.0125468	5.10756e-05	g2791.t1, g2793.t1, g2795.t1, g4368.t1, g4371.t1, g8811.t1
.....GO:0006611	BP	p	protein export from nucleus	3/4002	92/12823	2.15179e-06	8	3	0.0130915	0.0127615	0.0126009	5.10756e-05	g1546.t1, g1550.t1, g1554.t1
.....GO:0006405	BP	p	RNA export from nucleus	3/4002	92/12823	2.15179e-06	8	3	0.0130915	0.0127615	0.0126009	5.10756e-05	g1546.t1, g1550.t1, g1554.t1
.....GO:0006605	BP	p	protein targeting	14/4002	163/12823	2.15852e-06	7	14	0.0131324	0.0128014	0.012636	5.10756e-05	g10165.t1, g10614.t1, g10766.t1, g11823.t1, g242.t1, g3446.t1, g4217.t1, g6778.t1, g7551.t1, g7686.t1, g7688.t1, g7690.t1, g7692.t1, g7704.t1
.....GO:0051129	BP	p	negative regulation of cellular component organization	9/4002	124/12823	2.16907e-06	5	9	0.0131966	0.0128639	0.0126956	5.10756e-05	g10464.t1, g10476.t1, g10477.t1, g11864.t1, g11865.t1, g11877.t1, g1199.t1, g7140.t1, g9674.t1
....GO:0006644	BP	p	phospholipid metabolic process	2/4002	96/12823	2.17344e-06	5	2	0.0132232	0.0128899	0.012719	5.10756e-05	g11337.t1, g2797.t1
..GO:0006457	BP	p	protein folding	9/4002	96/12823	2.17344e-06	2	9	0.0132232	0.0128899	0.012719	5.10756e-05	g4217.t1, g6778.t1, g8655.t1, g8656.t1, g8657.t1, g8658.t1, g8659.t1, g8660.t1, g8661.t1
...GO:0032879	BP	p	regulation of localization	13/4002	157/12823	2.18768e-06	3	13	0.0133099	0.0129743	0.0127979	5.10756e-05	g11544.t1, g11823.t1, g190.t1, g2616.t1, g2837.t1, g2840.t1, g2843.t1, g2846.t1, g2849.t1, g431.t1, g500.t1, g8518.t1, g8608.t1
....GO:0009894	BP	p	regulation of catabolic process	14/4002	157/12823	2.18768e-06	4	14	0.0133099	0.0129743	0.0127979	5.10756e-05	g10464.t1, g10476.t1, g10477.t1, g11864.t1, g11865.t1, g11877.t1, g12515.t1, g12517.t1, g190.t1, g3839.t1, g4540.t1, g4939.t1, g4953.t1, g8774.t1
....GO:0043085	BP	p	positive regulation of catalytic activity	8/4002	157/12823	2.18768e-06	4	8	0.0133099	0.0129743	0.0127979	5.10756e-05	g10464.t1, g10476.t1, g10477.t1, g11864.t1, g11865.t1, g11877.t1, g242.t1, g3446.t1
....GO:0044087	BP	p	regulation of cellular component biogenesis	16/4002	175/12823	2.19002e-06	4	16	0.0133241	0.0129882	0.012805	5.10756e-05	g10464.t1, g10476.t1, g10477.t1, g11226.t1, g11227.t1, g1179.t1, g11864.t1, g11865.t1, g11877.t1, g12515.t1, g12517.t1, g3839.t1, g431.t1, g449.t1, g4540.t1, g9674.t1
....GO:0034655	BP	p	nucleobase-containing compound catabolic process	11/4002	130/12823	2.21231e-06	5	11	0.0134597	0.0131204	0.0129332	5.10756e-05	g1001.t1, g10464.t1, g10476.t1, g10477.t1, g11864.t1, g11865.t1, g11877.t1, g1199.t1, g5866.t1, g6043.t1, g7413.t1
...GO:0042493	BP	p	response to drug	7/4002	130/12823	2.21231e-06	3	7	0.0134597	0.0131204	0.0129332	5.10756e-05	g11823.t1, g235.t1, g242.t1, g3435.t1, g3446.t1, g8518.t1, g8774.t1
.....GO:0090305	BP	p	nucleic acid phosphodiester bond hydrolysis	5/4002	146/12823	2.22922e-06	6	5	0.0135626	0.0132206	0.0130275	5.10756e-05	g1001.t1, g1199.t1, g3221.t1, g3231.t1, g6043.t1
.....GO:0016310	BP	p	phosphorylation	16/4002	214/12823	2.23019e-06	5	16	0.0135685	0.0132264	0.013031	5.10756e-05	g1001.t1, g10165.t1, g1129.t1, g12010.t1, g12654.t1, g190.t1, g235.t1, g2555.t1, g3202.t1, g3435.t1, g5689.t1, g5707.t1, g5866.t1, g6043.t1, g7413.t1, g7551.t1
...GO:0035556	BP	p	intracellular signal transduction	20/4002	214/12823	2.23019e-06	5	20	0.0135685	0.0132264	0.013031	5.10756e-05	g10509.t1, g11226.t1, g11227.t1, g11544.t1, g12654.t1, g1272.t1, g190.t1, g235.t1, g2555.t1, g2636.t1, g2837.t1, g2840.t1, g2843.t1, g2846.t1, g2849.t1, g3202.t1, g3435.t1, g449.t1, g4540.t1, g6164.t1
........GO:1903508	BP	p	positive regulation of nucleic acid-templated transcription	28/4002	207/12823	2.24837e-06	9	28	0.0136791	0.0133342	0.0131327	5.10756e-05	g10464.t1, g10476.t1, g10477.t1, g1179.t1, g11864.t1, g11865.t1, g11877.t1, g1231.t1, g1232.t1, g12515.t1, g12517.t1, g3101.t1, g3570.t1, g3572.t1, g3573.t1, g3575.t1, g3577.t1, g3839.t1, g3934.t1, g4473.t1, g4621.t1, g4624.t1, g4627.t1, g4939.t1, g4953.t1, g7140.t1, g8518.t1, g9674.t1
....GO:0006325	BP	p	chromatin organization	34/4002	235/12823	2.24857e-06	4	34	0.0136803	0.0133354	0.0131317	5.10756e-05	g10068.t1, g10478.t1, g11023.t1, g11863.t1, g12325.t1, g12331.t1, g1272.t1, g1284.t1, g1293.t1, g1294.t1, g1657.t1, g2636.t1, g3570.t1, g3572.t1, g3573.t1, g3575.t1, g3577.t1, g3934.t1, g4473.t1, g4621.t1, g4624.t1, g4627.t1, g4935.t1, g4957.t1, g6141.t1, g6142.t1, g6154.t1, g6164.t1, g7140.t1, g7246.t1, g8518.t1, g8774.t1, g9673.t1, g9674.t1
........GO:0006364	BP	p	rRNA processing	3/4002	188/12823	2.26718e-06	9	3	0.0137935	0.0134458	0.013238	5.10756e-05	g1657.t1, g5296.t1, g8811.t1
......GO:0043161	BP	p	proteasome-mediated ubiquitin-dependent protein catabolic process	8/4002	125/12823	2.27422e-06	9	8	0.0138363	0.0134875	0.0132769	5.10756e-05	g12515.t1, g12517.t1, g242.t1, g3446.t1, g3839.t1, g4217.t1, g6778.t1, g8608.t1
.....GO:0006650	BP	p	glycerophospholipid metabolic process	2/4002	76/12823	2.28053e-06	6	2	0.0138747	0.013525	0.0133114	5.10756e-05	g11337.t1, g2797.t1
........GO:0016567	BP	p	protein ubiquitination	4/4002	76/12823	2.28053e-06	9	4	0.0138747	0.013525	0.0133114	5.10756e-05	g2287.t1, g4217.t1, g6778.t1, g7453.t1
....GO:0035690	BP	p	cellular response to drug	1/4002	76/12823	2.28053e-06	4	1	0.0138747	0.013525	0.0133114	5.10756e-05	g8518.t1
......GO:0050657	BP	p	nucleic acid transport	5/4002	101/12823	2.28363e-06	6	5	0.0138936	0.0135434	0.0133227	5.10756e-05	g1546.t1, g1550.t1, g1554.t1, g4217.t1, g6778.t1
.....GO:0015711	BP	p	organic anion transport	9/4002	101/12823	2.28363e-06	6	9	0.0138936	0.0135434	0.0133227	5.10756e-05	g10373.t1, g10375.t1, g10377.t1, g12034.t1, g12039.t1, g242.t1, g3446.t1, g7458.t1, g8774.t1
.....GO:0051130	BP	p	positive regulation of cellular component organization	11/4002	158/12823	2.28902e-06	5	11	0.0139264	0.0135753	0.0133496	5.10756e-05	g11226.t1, g11227.t1, g11544.t1, g1199.t1, g12515.t1, g12517.t1, g2616.t1, g3839.t1, g449.t1, g500.t1, g9519.t1
....GO:0016053	BP	p	organic acid biosynthetic process	2/4002	141/12823	2.29237e-06	4	2	0.0139468	0.0135952	0.0133668	5.10756e-05	g5866.t1, g7413.t1
...GO:0048193	BP	p	Golgi vesicle transport	10/4002	141/12823	2.29237e-06	5	10	0.0139468	0.0135952	0.0133668	5.10756e-05	g10373.t1, g10375.t1, g10377.t1, g10766.t1, g7458.t1, g7686.t1, g7688.t1, g7690.t1, g7692.t1, g7704.t1
.....GO:0046394	BP	p	carboxylic acid biosynthetic process	2/4002	141/12823	2.29237e-06	6	2	0.0139468	0.0135952	0.0133668	5.10756e-05	g5866.t1, g7413.t1
....GO:0051338	BP	p	regulation of transferase activity	7/4002	88/12823	2.29468e-06	4	7	0.0139608	0.0136089	0.0133734	5.10756e-05	g1199.t1, g2837.t1, g2840.t1, g2843.t1, g2846.t1, g2849.t1, g7453.t1
.....GO:0043632	BP	p	modification-dependent macromolecule catabolic process	12/4002	169/12823	2.32238e-06	6	12	0.0141294	0.0137732	0.0135325	5.10756e-05	g12515.t1, g12517.t1, g1466.t1, g242.t1, g3446.t1, g3839.t1, g4217.t1, g4454.t1, g6778.t1, g7453.t1, g8608.t1, g8774.t1
.....GO:0034248	BP	p	regulation of cellular amide metabolic process	8/4002	120/12823	2.32458e-06	5	8	0.0141427	0.0137862	0.013543	5.10756e-05	g10464.t1, g10476.t1, g10477.t1, g11864.t1, g11865.t1, g11877.t1, g2467.t1, g3202.t1
.....GO:0071826	BP	p	ribonucleoprotein complex subunit organization	17/4002	176/12823	2.33235e-06	5	17	0.01419	0.0138323	0.0135859	5.10756e-05	g10465.t1, g10475.t1, g10637.t1, g11866.t1, g11867.t1, g11974.t1, g11975.t1, g1657.t1, g2791.t1, g2793.t1, g2795.t1, g3101.t1, g4217.t1, g5380.t1, g6778.t1, g8811.t1, g9051.t1
...GO:0019637	BP	p	organophosphate metabolic process	12/4002	243/12823	2.33957e-06	4	12	0.014234	0.0138751	0.0136257	5.10756e-05	g10068.t1, g10165.t1, g1129.t1, g11337.t1, g1514.t1, g2797.t1, g3566.t1, g5689.t1, g5707.t1, g5866.t1, g7413.t1, g7551.t1
......GO:0010557	BP	p	positive regulation of macromolecule biosynthetic process	29/4002	243/12823	2.33957e-06	6	29	0.014234	0.0138751	0.0136257	5.10756e-05	g10464.t1, g10476.t1, g10477.t1, g1179.t1, g11864.t1, g11865.t1, g11877.t1, g1231.t1, g1232.t1, g12515.t1, g12517.t1, g3101.t1, g3202.t1, g3570.t1, g3572.t1, g3573.t1, g3575.t1, g3577.t1, g3839.t1, g3934.t1, g4473.t1, g4621.t1, g4624.t1, g4627.t1, g4939.t1, g4953.t1, g7140.t1, g8518.t1, g9674.t1
.....GO:0010564	BP	p	regulation of cell cycle process	19/4002	243/12823	2.33957e-06	5	19	0.014234	0.0138751	0.0136257	5.10756e-05	g10509.t1, g10561.t1, g11226.t1, g11227.t1, g12515.t1, g12517.t1, g12654.t1, g1272.t1, g2555.t1, g2636.t1, g2837.t1, g2840.t1, g2843.t1, g2846.t1, g2849.t1, g3839.t1, g449.t1, g6164.t1, g9519.t1
..GO:0044703	BP	p	multi-organism reproductive process	17/4002	136/12823	2.34718e-06	2	17	0.0142803	0.0139203	0.013663	5.10756e-05	g10465.t1, g10475.t1, g12010.t1, g12654.t1, g2287.t1, g2555.t1, g2837.t1, g2840.t1, g2843.t1, g2846.t1, g2849.t1, g608.t1, g8163.t1, g8164.t1, g8165.t1, g8168.t1, g8179.t1
..GO:0019953	BP	p	sexual reproduction	17/4002	136/12823	2.34718e-06	3	17	0.0142803	0.0139203	0.013663	5.10756e-05	g10465.t1, g10475.t1, g12010.t1, g12654.t1, g2287.t1, g2555.t1, g2837.t1, g2840.t1, g2843.t1, g2846.t1, g2849.t1, g608.t1, g8163.t1, g8164.t1, g8165.t1, g8168.t1, g8179.t1
....GO:0062197	BP	p	cellular response to chemical stress	12/4002	136/12823	2.34718e-06	4	12	0.0142803	0.0139203	0.013663	5.10756e-05	g10559.t1, g1466.t1, g2837.t1, g2840.t1, g2843.t1, g2846.t1, g2849.t1, g390.t1, g4217.t1, g4454.t1, g6778.t1, g8518.t1
...GO:0032506	BP	p	cytokinetic process	3/4002	61/12823	2.34983e-06	3	3	0.0142964	0.013936	0.0136713	5.10756e-05	g11226.t1, g11227.t1, g449.t1
.....GO:0044089	BP	p	positive regulation of cellular component biogenesis	3/4002	61/12823	2.34983e-06	5	3	0.0142964	0.013936	0.0136713	5.10756e-05	g12515.t1, g12517.t1, g3839.t1
....GO:0009267	BP	p	cellular response to starvation	10/4002	106/12823	2.36205e-06	6	10	0.0143707	0.0140084	0.0137377	5.10756e-05	g10478.t1, g1179.t1, g11863.t1, g1294.t1, g235.t1, g3435.t1, g4540.t1, g6141.t1, g7246.t1, g8518.t1
...GO:0071555	BP	p	cell wall organization	3/4002	65/12823	2.36432e-06	5	3	0.0143845	0.0140219	0.0137485	5.10756e-05	g1001.t1, g3566.t1, g6043.t1
.....GO:0046474	BP	p	glycerophospholipid biosynthetic process	2/4002	58/12823	2.37215e-06	7	2	0.0144322	0.0140684	0.0137917	5.10756e-05	g11337.t1, g2797.t1
......GO:1901987	BP	p	regulation of cell cycle phase transition	14/4002	170/12823	2.37961e-06	6	14	0.0144775	0.0141126	0.0138327	5.10756e-05	g10509.t1, g10561.t1, g12515.t1, g12517.t1, g1272.t1, g2636.t1, g2837.t1, g2840.t1, g2843.t1, g2846.t1, g2849.t1, g3839.t1, g6164.t1, g9519.t1
.GO:0032502	BP	p	developmental process	17/4002	215/12823	2.40818e-06	1	17	0.0146514	0.014282	0.0139964	5.10756e-05	g10068.t1, g10465.t1, g10475.t1, g11023.t1, g12010.t1, g1284.t1, g1293.t1, g2287.t1, g3101.t1, g4935.t1, g4939.t1, g4953.t1, g4957.t1, g608.t1, g6142.t1, g6154.t1, g8518.t1
..GO:0032505	BP	p	reproduction of a single-celled organism	8/4002	111/12823	2.41182e-06	2	8	0.0146735	0.0143036	0.0140151	5.10756e-05	g12513.t1, g2287.t1, g431.t1, g8163.t1, g8164.t1, g8165.t1, g8168.t1, g8179.t1
...GO:0042594	BP	p	response to starvation	10/4002	111/12823	2.41182e-06	5	10	0.0146735	0.0143036	0.0140151	5.10756e-05	g10478.t1, g1179.t1, g11863.t1, g1294.t1, g235.t1, g3435.t1, g4540.t1, g6141.t1, g7246.t1, g8518.t1
..GO:0007163	BP	p	establishment or maintenance of cell polarity	7/4002	111/12823	2.41182e-06	2	7	0.0146735	0.0143036	0.0140151	5.10756e-05	g10373.t1, g10375.t1, g10377.t1, g11054.t1, g12513.t1, g431.t1, g9717.t1
..GO:0007034	BP	p	vacuolar transport	8/4002	126/12823	2.42306e-06	4	8	0.0147419	0.0143703	0.0140731	5.10756e-05	g10766.t1, g242.t1, g3446.t1, g7686.t1, g7688.t1, g7690.t1, g7692.t1, g7704.t1
...GO:0034220	BP	p	ion transmembrane transport	10/4002	153/12823	2.42405e-06	5	10	0.0147479	0.0143762	0.0140765	5.10756e-05	g10373.t1, g10375.t1, g10377.t1, g10482.t1, g1129.t1, g11859.t1, g12034.t1, g12039.t1, g6950.t1, g7458.t1
..GO:0003006	BP	p	developmental process involved in reproduction	8/4002	116/12823	2.43633e-06	2	8	0.0148226	0.0144489	0.0141453	5.10756e-05	g10465.t1, g10475.t1, g12010.t1, g2287.t1, g4939.t1, g4953.t1, g608.t1, g8518.t1
..GO:0051301	BP	p	cell division	7/4002	121/12823	2.43899e-06	2	7	0.0148388	0.0144647	0.0141583	5.10756e-05	g11054.t1, g11226.t1, g11227.t1, g12513.t1, g431.t1, g449.t1, g9717.t1
...GO:0006091	BP	p	generation of precursor metabolites and energy	6/4002	121/12823	2.43899e-06	3	6	0.0148388	0.0144647	0.0141583	5.10756e-05	g10068.t1, g10165.t1, g1129.t1, g5866.t1, g7413.t1, g7551.t1
......GO:0031331	BP	p	positive regulation of cellular catabolic process	11/4002	121/12823	2.43899e-06	6	11	0.0148388	0.0144647	0.0141583	5.10756e-05	g10464.t1, g10476.t1, g10477.t1, g11864.t1, g11865.t1, g11877.t1, g12515.t1, g12517.t1, g3839.t1, g4939.t1, g4953.t1
.....GO:0009896	BP	p	positive regulation of catabolic process	11/4002	121/12823	2.43899e-06	5	11	0.0148388	0.0144647	0.0141583	5.10756e-05	g10464.t1, g10476.t1, g10477.t1, g11864.t1, g11865.t1, g11877.t1, g12515.t1, g12517.t1, g3839.t1, g4939.t1, g4953.t1
.GO:0040007	BP	p	growth	11/4002	164/12823	2.44162e-06	1	11	0.0148548	0.0144803	0.0141638	5.10756e-05	g10464.t1, g10476.t1, g10477.t1, g1179.t1, g11864.t1, g11865.t1, g11877.t1, g190.t1, g4939.t1, g4953.t1, g8518.t1
...GO:0051640	BP	p	organelle localization	9/4002	164/12823	2.44162e-06	3	9	0.0148548	0.0144803	0.0141638	5.10756e-05	g10509.t1, g10766.t1, g4368.t1, g4371.t1, g7686.t1, g7688.t1, g7690.t1, g7692.t1, g7704.t1
....GO:0006811	BP	p	ion transport	14/4002	202/12823	2.44653e-06	4	14	0.0148847	0.0145094	0.0141874	5.10756e-05	g10373.t1, g10375.t1, g10377.t1, g10482.t1, g1129.t1, g11859.t1, g12034.t1, g12039.t1, g242.t1, g25.t1, g3446.t1, g6950.t1, g7458.t1, g8774.t1
....GO:0006518	BP	p	peptide metabolic process	4/4002	259/12823	2.47378e-06	5	4	0.0150505	0.014671	0.014343	5.10756e-05	g2467.t1, g4217.t1, g6778.t1, g8811.t1
......GO:0031328	BP	p	positive regulation of cellular biosynthetic process	29/4002	259/12823	2.47378e-06	6	29	0.0150505	0.014671	0.014343	5.10756e-05	g10464.t1, g10476.t1, g10477.t1, g1179.t1, g11864.t1, g11865.t1, g11877.t1, g1231.t1, g1232.t1, g12515.t1, g12517.t1, g3101.t1, g3202.t1, g3570.t1, g3572.t1, g3573.t1, g3575.t1, g3577.t1, g3839.t1, g3934.t1, g4473.t1, g4621.t1, g4624.t1, g4627.t1, g4939.t1, g4953.t1, g7140.t1, g8518.t1, g9674.t1
.....GO:0009891	BP	p	positive regulation of biosynthetic process	29/4002	259/12823	2.47378e-06	5	29	0.0150505	0.014671	0.014343	5.10756e-05	g10464.t1, g10476.t1, g10477.t1, g1179.t1, g11864.t1, g11865.t1, g11877.t1, g1231.t1, g1232.t1, g12515.t1, g12517.t1, g3101.t1, g3202.t1, g3570.t1, g3572.t1, g3573.t1, g3575.t1, g3577.t1, g3839.t1, g3934.t1, g4473.t1, g4621.t1, g4624.t1, g4627.t1, g4939.t1, g4953.t1, g7140.t1, g8518.t1, g9674.t1
....GO:0019693	BP	p	ribose phosphate metabolic process	9/4002	102/12823	2.4917e-06	5	9	0.0151595	0.0147773	0.0144394	5.10756e-05	g10068.t1, g10165.t1, g1129.t1, g3566.t1, g5689.t1, g5707.t1, g5866.t1, g7413.t1, g7551.t1
..GO:1903046	BP	p	meiotic cell cycle process	8/4002	171/12823	2.50202e-06	3	8	0.0152223	0.0148385	0.0144967	5.10756e-05	g12010.t1, g1272.t1, g2287.t1, g2636.t1, g4368.t1, g4371.t1, g6164.t1, g9519.t1
.......GO:0045893	BP	p	positive regulation of transcription, DNA-templated	23/4002	196/12823	2.50634e-06	10	23	0.0152486	0.0148641	0.0145192	5.10756e-05	g10464.t1, g10476.t1, g10477.t1, g1179.t1, g11864.t1, g11865.t1, g11877.t1, g1231.t1, g1232.t1, g12515.t1, g12517.t1, g3101.t1, g3839.t1, g3934.t1, g4473.t1, g4621.t1, g4624.t1, g4627.t1, g4939.t1, g4953.t1, g7140.t1, g8518.t1, g9674.t1
...GO:0042592	BP	p	homeostatic process	12/4002	196/12823	2.50634e-06	3	12	0.0152486	0.0148641	0.0145192	5.10756e-05	g10482.t1, g11859.t1, g1199.t1, g1466.t1, g190.t1, g25.t1, g4454.t1, g6802.t1, g6950.t1, g7453.t1, g8610.t1, g8774.t1
...GO:0044283	BP	p	small molecule biosynthetic process	8/4002	244/12823	2.51526e-06	3	8	0.0153028	0.0149171	0.0145659	5.10756e-05	g1098.t1, g220.t1, g3414.t1, g5866.t1, g6634.t1, g6646.t1, g7413.t1, g7593.t1
.......GO:0034470	BP	p	ncRNA processing	5/4002	267/12823	2.51751e-06	8	5	0.0153165	0.0149304	0.0145764	5.10756e-05	g149.t1, g1657.t1, g5296.t1, g6865.t1, g8811.t1
....GO:0031669	BP	p	cellular response to nutrient levels	18/4002	147/12823	2.52192e-06	5	18	0.0153434	0.0149566	0.0145994	5.10756e-05	g10478.t1, g1179.t1, g11863.t1, g1231.t1, g1232.t1, g1294.t1, g190.t1, g235.t1, g2837.t1, g2840.t1, g2843.t1, g2846.t1, g2849.t1, g3435.t1, g4540.t1, g6141.t1, g7246.t1, g8518.t1
.....GO:0033365	BP	p	protein localization to organelle	22/4002	275/12823	2.54643e-06	5	22	0.0154925	0.0151019	0.0147387	5.10756e-05	g10165.t1, g10614.t1, g10766.t1, g11226.t1, g11227.t1, g11823.t1, g242.t1, g25.t1, g3426.t1, g3446.t1, g4217.t1, g4368.t1, g4371.t1, g449.t1, g4572.t1, g6778.t1, g7551.t1, g7686.t1, g7688.t1, g7690.t1, g7692.t1, g7704.t1
.GO:0022414	BP	p	reproductive process	27/4002	283/12823	2.56134e-06	1	27	0.0155832	0.0151904	0.0148225	5.10756e-05	g10465.t1, g10475.t1, g12010.t1, g12654.t1, g1272.t1, g2287.t1, g2555.t1, g2636.t1, g2837.t1, g2840.t1, g2843.t1, g2846.t1, g2849.t1, g4368.t1, g4371.t1, g4939.t1, g4953.t1, g608.t1, g6164.t1, g8163.t1, g8164.t1, g8165.t1, g8168.t1, g8179.t1, g8518.t1, g9519.t1, g9674.t1
......GO:0010558	BP	p	negative regulation of macromolecule biosynthetic process	40/4002	283/12823	2.56134e-06	6	40	0.0155832	0.0151904	0.0148225	5.10756e-05	g10464.t1, g10476.t1, g10477.t1, g10478.t1, g11023.t1, g1179.t1, g11863.t1, g11864.t1, g11865.t1, g11877.t1, g1199.t1, g1231.t1, g1232.t1, g1284.t1, g1293.t1, g1294.t1, g190.t1, g2837.t1, g2840.t1, g2843.t1, g2846.t1, g2849.t1, g3934.t1, g4473.t1, g4621.t1, g4624.t1, g4627.t1, g4935.t1, g4939.t1, g4953.t1, g4957.t1, g6141.t1, g6142.t1, g6154.t1, g7140.t1, g7246.t1, g7453.t1, g8518.t1, g9673.t1, g…
...GO:0009991	BP	p	response to extracellular stimulus	20/4002	159/12823	2.56191e-06	3	20	0.0155867	0.0151937	0.0148207	5.10756e-05	g10478.t1, g1179.t1, g11863.t1, g1231.t1, g1232.t1, g1294.t1, g190.t1, g235.t1, g242.t1, g2837.t1, g2840.t1, g2843.t1, g2846.t1, g2849.t1, g3435.t1, g3446.t1, g4540.t1, g6141.t1, g7246.t1, g8518.t1
.....GO:0051174	BP	p	regulation of phosphorus metabolic process	7/4002	148/12823	2.56285e-06	5	7	0.0155924	0.0151993	0.0148235	5.10756e-05	g10561.t1, g2837.t1, g2840.t1, g2843.t1, g2846.t1, g2849.t1, g9519.t1
......GO:0019220	BP	p	regulation of phosphate metabolic process	7/4002	148/12823	2.56285e-06	6	7	0.0155924	0.0151993	0.0148235	5.10756e-05	g10561.t1, g2837.t1, g2840.t1, g2843.t1, g2846.t1, g2849.t1, g9519.t1
....GO:0051726	BP	p	regulation of cell cycle	32/4002	291/12823	2.56318e-06	4	32	0.0155944	0.0152013	0.0148203	5.10756e-05	g10464.t1, g10476.t1, g10477.t1, g10509.t1, g10561.t1, g11226.t1, g11227.t1, g11544.t1, g11864.t1, g11865.t1, g11877.t1, g12515.t1, g12517.t1, g12654.t1, g1272.t1, g190.t1, g2555.t1, g2636.t1, g2837.t1, g2840.t1, g2843.t1, g2846.t1, g2849.t1, g3839.t1, g449.t1, g6164.t1, g8163.t1, g8164.t1, g8165.t1, g8168.t1, g8179.t1, g9519.t1
...GO:0104004	BP	p	cellular response to environmental stimulus	9/4002	93/12823	2.56763e-06	3	9	0.0156215	0.0152277	0.0148435	5.10756e-05	g10559.t1, g2837.t1, g2840.t1, g2843.t1, g2846.t1, g2849.t1, g4217.t1, g6778.t1, g8518.t1
...GO:0071214	BP	p	cellular response to abiotic stimulus	9/4002	93/12823	2.56763e-06	4	9	0.0156215	0.0152277	0.0148435	5.10756e-05	g10559.t1, g2837.t1, g2840.t1, g2843.t1, g2846.t1, g2849.t1, g4217.t1, g6778.t1, g8518.t1
......GO:0022618	BP	p	ribonucleoprotein complex assembly	13/4002	165/12823	2.58601e-06	7	13	0.0157333	0.0153366	0.0149445	5.10756e-05	g10465.t1, g10475.t1, g10637.t1, g11866.t1, g11867.t1, g1657.t1, g2791.t1, g2793.t1, g2795.t1, g3101.t1, g5380.t1, g8811.t1, g9051.t1
......GO:0018193	BP	p	peptidyl-amino acid modification	12/4002	165/12823	2.58601e-06	7	12	0.0157333	0.0153366	0.0149445	5.10756e-05	g10068.t1, g12010.t1, g12325.t1, g12331.t1, g1657.t1, g235.t1, g3435.t1, g3570.t1, g3572.t1, g3573.t1, g3575.t1, g3577.t1
..GO:0055085	BP	p	transmembrane transport	18/4002	238/12823	2.61237e-06	4	18	0.0158937	0.015493	0.0150917	5.10756e-05	g10165.t1, g10373.t1, g10375.t1, g10377.t1, g10482.t1, g10614.t1, g1129.t1, g11823.t1, g11859.t1, g12034.t1, g12039.t1, g4217.t1, g6778.t1, g6802.t1, g6950.t1, g7458.t1, g7551.t1, g8610.t1
.....GO:0043043	BP	p	peptide biosynthetic process	4/4002	238/12823	2.61237e-06	6	4	0.0158937	0.015493	0.0150917	5.10756e-05	g2467.t1, g4217.t1, g6778.t1, g8811.t1
.....GO:0032774	BP	p	RNA biosynthetic process	14/4002	177/12823	2.63323e-06	7	14	0.0160206	0.0156167	0.0152069	5.10756e-05	g10464.t1, g10476.t1, g10477.t1, g1179.t1, g11864.t1, g11865.t1, g11877.t1, g1231.t1, g1232.t1, g1546.t1, g1550.t1, g1554.t1, g4939.t1, g4953.t1
...GO:0044093	BP	p	positive regulation of molecular function	9/4002	177/12823	2.63323e-06	3	9	0.0160206	0.0156167	0.0152069	5.10756e-05	g10464.t1, g10476.t1, g10477.t1, g11864.t1, g11865.t1, g11877.t1, g242.t1, g3446.t1, g4572.t1
.......GO:0045892	BP	p	negative regulation of transcription, DNA-templated	32/4002	210/12823	2.63454e-06	10	32	0.0160285	0.0156245	0.0152092	5.10756e-05	g10478.t1, g11023.t1, g1179.t1, g11863.t1, g1231.t1, g1232.t1, g1284.t1, g1293.t1, g1294.t1, g190.t1, g2837.t1, g2840.t1, g2843.t1, g2846.t1, g2849.t1, g3934.t1, g4473.t1, g4621.t1, g4624.t1, g4627.t1, g4935.t1, g4939.t1, g4953.t1, g4957.t1, g6141.t1, g6142.t1, g6154.t1, g7140.t1, g7246.t1, g8518.t1, g9673.t1, g9674.t1
...GO:0006629	BP	p	lipid metabolic process	12/4002	210/12823	2.63454e-06	3	12	0.0160285	0.0156245	0.0152092	5.10756e-05	g10478.t1, g1098.t1, g11337.t1, g11863.t1, g1294.t1, g2797.t1, g485.t1, g6141.t1, g6634.t1, g6646.t1, g7246.t1, g7593.t1
......GO:0045935	BP	p	positive regulation of nucleobase-containing compound metabolic process	29/4002	268/12823	2.67922e-06	6	29	0.0163004	0.0158894	0.0154618	5.10756e-05	g10464.t1, g10476.t1, g10477.t1, g1179.t1, g11864.t1, g11865.t1, g11877.t1, g1231.t1, g1232.t1, g12515.t1, g12517.t1, g3101.t1, g3570.t1, g3572.t1, g3573.t1, g3575.t1, g3577.t1, g3839.t1, g3934.t1, g4473.t1, g4621.t1, g4624.t1, g4627.t1, g4939.t1, g4953.t1, g7140.t1, g8518.t1, g8774.t1, g9674.t1
.GO:0023052	BP	p	signaling	27/4002	268/12823	2.67922e-06	1	27	0.0163004	0.0158894	0.0154618	5.10756e-05	g1001.t1, g11226.t1, g11227.t1, g11544.t1, g12654.t1, g1514.t1, g190.t1, g235.t1, g2555.t1, g2837.t1, g2840.t1, g2843.t1, g2846.t1, g2849.t1, g3202.t1, g3435.t1, g449.t1, g4540.t1, g4939.t1, g4953.t1, g6043.t1, g8163.t1, g8164.t1, g8165.t1, g8168.t1, g8179.t1, g8518.t1
....GO:1901137	BP	p	carbohydrate derivative biosynthetic process	11/4002	154/12823	2.68225e-06	4	11	0.0163188	0.0159074	0.0154739	5.10756e-05	g10068.t1, g1129.t1, g1545.t1, g1549.t1, g1553.t1, g1557.t1, g3566.t1, g5689.t1, g5707.t1, g5866.t1, g7413.t1
....GO:0090407	BP	p	organophosphate biosynthetic process	9/4002	166/12823	2.68293e-06	5	9	0.0163229	0.0159114	0.0154751	5.10756e-05	g10068.t1, g1129.t1, g11337.t1, g2797.t1, g3566.t1, g5689.t1, g5707.t1, g5866.t1, g7413.t1
....GO:0022603	BP	p	regulation of anatomical structure morphogenesis	7/4002	81/12823	2.69929e-06	4	7	0.0164225	0.0160085	0.0155668	5.10756e-05	g11054.t1, g11226.t1, g11227.t1, g12654.t1, g2555.t1, g449.t1, g9717.t1
.....GO:0042254	BP	p	ribosome biogenesis	7/4002	276/12823	2.70264e-06	5	7	0.0164429	0.0160284	0.0155834	5.10756e-05	g1657.t1, g2791.t1, g2793.t1, g2795.t1, g3426.t1, g5296.t1, g8811.t1
...GO:0050790	BP	p	regulation of catalytic activity	17/4002	246/12823	2.70378e-06	3	17	0.0164498	0.0160351	0.0155873	5.10756e-05	g10464.t1, g10476.t1, g10477.t1, g10561.t1, g11864.t1, g11865.t1, g11877.t1, g1199.t1, g242.t1, g2837.t1, g2840.t1, g2843.t1, g2846.t1, g2849.t1, g3446.t1, g7453.t1, g9519.t1
......GO:0051254	BP	p	positive regulation of RNA metabolic process	28/4002	246/12823	2.70378e-06	7	28	0.0164498	0.0160351	0.0155873	5.10756e-05	g10464.t1, g10476.t1, g10477.t1, g1179.t1, g11864.t1, g11865.t1, g11877.t1, g1231.t1, g1232.t1, g12515.t1, g12517.t1, g3101.t1, g3570.t1, g3572.t1, g3573.t1, g3575.t1, g3577.t1, g3839.t1, g3934.t1, g4473.t1, g4621.t1, g4624.t1, g4627.t1, g4939.t1, g4953.t1, g7140.t1, g8518.t1, g9674.t1
......GO:0000280	BP	p	nuclear division	14/4002	143/12823	2.70433e-06	6	14	0.0164531	0.0160383	0.015585	5.10756e-05	g11023.t1, g1272.t1, g1284.t1, g1293.t1, g2636.t1, g4368.t1, g4371.t1, g4572.t1, g4935.t1, g4957.t1, g6142.t1, g6154.t1, g6164.t1, g9519.t1
.....GO:0051603	BP	p	proteolysis involved in cellular protein catabolic process	13/4002	178/12823	2.72e-06	6	13	0.0165485	0.0161313	0.0156726	5.10756e-05	g12515.t1, g12517.t1, g1466.t1, g2287.t1, g242.t1, g3446.t1, g3839.t1, g4217.t1, g4454.t1, g6778.t1, g7453.t1, g8608.t1, g8774.t1
.....GO:0007005	BP	p	mitochondrion organization	17/4002	178/12823	2.72e-06	5	17	0.0165485	0.0161313	0.0156726	5.10756e-05	g10165.t1, g10614.t1, g11337.t1, g11544.t1, g11823.t1, g1199.t1, g190.t1, g4217.t1, g6778.t1, g7551.t1, g8655.t1, g8656.t1, g8657.t1, g8658.t1, g8659.t1, g8660.t1, g8661.t1
...GO:0044255	BP	p	cellular lipid metabolic process	12/4002	204/12823	2.7294e-06	4	12	0.0166057	0.016187	0.0157213	5.10944e-05	g10478.t1, g1098.t1, g11337.t1, g11863.t1, g1294.t1, g2797.t1, g485.t1, g6141.t1, g6634.t1, g6646.t1, g7246.t1, g7593.t1
.....GO:0032268	BP	p	regulation of cellular protein metabolic process	28/4002	326/12823	2.74278e-06	6	28	0.0166871	0.0162664	0.0157957	5.11874e-05	g10184.t1, g10464.t1, g10476.t1, g10477.t1, g10561.t1, g11864.t1, g11865.t1, g11877.t1, g12515.t1, g12517.t1, g2378.t1, g242.t1, g2467.t1, g2837.t1, g2840.t1, g2843.t1, g2846.t1, g2849.t1, g3202.t1, g3446.t1, g3839.t1, g3934.t1, g4473.t1, g4621.t1, g4624.t1, g4627.t1, g8774.t1, g9519.t1
...GO:0006914	BP	p	autophagy	7/4002	85/12823	2.78797e-06	4	7	0.016962	0.0165344	0.0160531	5.18716e-05	g10766.t1, g7686.t1, g7688.t1, g7690.t1, g7692.t1, g7704.t1, g8608.t1
....GO:0022613	BP	p	ribonucleoprotein complex biogenesis	15/4002	362/12823	2.79989e-06	4	15	0.0170345	0.0166051	0.016119	5.18889e-05	g10465.t1, g10475.t1, g10637.t1, g11866.t1, g11867.t1, g1657.t1, g2791.t1, g2793.t1, g2795.t1, g3101.t1, g3426.t1, g5296.t1, g5380.t1, g8811.t1, g9051.t1
......GO:0045930	BP	p	negative regulation of mitotic cell cycle	10/4002	98/12823	2.80596e-06	6	10	0.0170715	0.0166411	0.0161511	5.18889e-05	g10509.t1, g10561.t1, g1272.t1, g2636.t1, g2837.t1, g2840.t1, g2843.t1, g2846.t1, g2849.t1, g6164.t1
.......GO:0006357	BP	p	regulation of transcription by RNA polymerase II	35/4002	310/12823	2.8373e-06	10	35	0.0172622	0.016827	0.0163287	5.22236e-05	g10464.t1, g10476.t1, g10477.t1, g10478.t1, g1179.t1, g11863.t1, g11864.t1, g11865.t1, g11877.t1, g1231.t1, g1232.t1, g12515.t1, g12517.t1, g1294.t1, g1657.t1, g3101.t1, g3570.t1, g3572.t1, g3573.t1, g3575.t1, g3577.t1, g3839.t1, g3934.t1, g4473.t1, g4621.t1, g4624.t1, g4627.t1, g4939.t1, g4953.t1, g6141.t1, g7140.t1, g7246.t1, g8518.t1, g9673.t1, g9674.t1
.....GO:0051276	BP	p	chromosome organization	40/4002	381/12823	2.84122e-06	5	40	0.017286	0.0168502	0.0163484	5.22236e-05	g10068.t1, g10478.t1, g11023.t1, g11863.t1, g1199.t1, g12010.t1, g12325.t1, g12331.t1, g1272.t1, g1284.t1, g1293.t1, g1294.t1, g1657.t1, g2636.t1, g3570.t1, g3572.t1, g3573.t1, g3575.t1, g3577.t1, g3934.t1, g4368.t1, g4371.t1, g4473.t1, g4572.t1, g4621.t1, g4624.t1, g4627.t1, g4935.t1, g4957.t1, g6141.t1, g6142.t1, g6154.t1, g6164.t1, g7140.t1, g7246.t1, g8518.t1, g8774.t1, g9519.t1, g9673.t1, g9…
.GO:0000003	BP	p	reproduction	29/4002	302/12823	2.86964e-06	1	29	0.0174589	0.0170187	0.016509	5.22535e-05	g10465.t1, g10475.t1, g12010.t1, g12513.t1, g12654.t1, g1272.t1, g2287.t1, g2555.t1, g2636.t1, g2837.t1, g2840.t1, g2843.t1, g2846.t1, g2849.t1, g431.t1, g4368.t1, g4371.t1, g4939.t1, g4953.t1, g608.t1, g6164.t1, g8163.t1, g8164.t1, g8165.t1, g8168.t1, g8179.t1, g8518.t1, g9519.t1, g9674.t1
......GO:0031399	BP	p	regulation of protein modification process	14/4002	161/12823	2.8754e-06	7	14	0.0174939	0.0170529	0.0165393	5.22535e-05	g10184.t1, g10561.t1, g2378.t1, g2837.t1, g2840.t1, g2843.t1, g2846.t1, g2849.t1, g3934.t1, g4473.t1, g4621.t1, g4624.t1, g4627.t1, g9519.t1
....GO:0044265	BP	p	cellular macromolecule catabolic process	26/4002	294/12823	2.89033e-06	5	26	0.0175848	0.0171415	0.0166223	5.22535e-05	g1001.t1, g10464.t1, g10476.t1, g10477.t1, g11864.t1, g11865.t1, g11877.t1, g1199.t1, g12515.t1, g12517.t1, g1466.t1, g2287.t1, g242.t1, g3165.t1, g3446.t1, g3586.t1, g3594.t1, g3839.t1, g4217.t1, g4454.t1, g6043.t1, g6778.t1, g7453.t1, g8394.t1, g8608.t1, g8774.t1
....GO:0043436	BP	p	oxoacid metabolic process	14/4002	286/12823	2.89812e-06	4	14	0.0176322	0.0171877	0.0166642	5.22535e-05	g10068.t1, g10165.t1, g10478.t1, g1098.t1, g11863.t1, g1294.t1, g5866.t1, g6141.t1, g6634.t1, g6646.t1, g7246.t1, g7413.t1, g7551.t1, g7593.t1
......GO:0010628	BP	p	positive regulation of gene expression	24/4002	232/12823	2.90061e-06	6	24	0.0176473	0.0172024	0.0166756	5.22535e-05	g10464.t1, g10476.t1, g10477.t1, g1179.t1, g11864.t1, g11865.t1, g11877.t1, g1231.t1, g1232.t1, g12515.t1, g12517.t1, g3101.t1, g3202.t1, g3839.t1, g3934.t1, g4473.t1, g4621.t1, g4624.t1, g4627.t1, g4939.t1, g4953.t1, g7140.t1, g8518.t1, g9674.t1
[truncated: 992 more rows]

## Sheet: Table S13
Table S13. GO enrichment analysis of contraction gene family in S2.
[truncated: 200 more rows]

## Sheet: Table S14
Table S14. GO enrichment analysis of expansion gene family in S3.
[truncated: 1,452 more rows]

## Sheet: Table S15
Table S15. GO enrichment analysis of contraction gene family in S3.
[truncated: 165 more rows]

[truncated: 5 more sheets: Table S16, Table S17, Table S18, Table S19, Table S20]
